# Supplementary material for: Proteomic screening of TMEM43 binding partners identifies VDAC leading to mitochondrial dysfunction
Source: PLoS One. 2025 Dec 18;20(12):e0339129. doi: 10.1371/journal.pone.0339129 (PMC12714281; doi:10.1371/journal.pone.0339129)
Supplement: S1 Table — (XLSX) [file pone.0339129.s012.xlsx]

## Sheet: Sheet1
id	Accession	Description	GeneSymbol	pI	Protein IDs	Majority protein IDs	Number of proteins	Peptides	Razor + unique peptides	Unique peptides	Unique + razor sequence coverage [%]	Mol. weight [kDa]	Sequence length	Q-value	Score	Identified by	Peptide IDs	Peptide is razor	Mod. peptide IDs	MS/MS IDs	Best MS/MS	Oxidation (M) site IDs	Oxidation (M) site positions	Mu_1 Area	Mu_2 Area	Mu_3 Area	T43_1 Area	T43_2 Area	T43_3 Area	Vc_1 Area	Vc_2 Area	Vc_3 Area	Mu_1 Normalized Area	Mu_2 Normalized Area	Mu_3 Normalized Area	T43_1 Normalized Area	T43_2 Normalized Area	T43_3 Normalized Area	Vc_1 Normalized Area	Vc_2 Normalized Area	Vc_3 Normalized Area	Mu Area	Mu sd	Mu cv	T43 Area	T43 sd	T43 cv	Vc Area	Vc sd
481	sp|Q9BTV4|TMM43_HUMAN	Transmembrane protein 43 OS=Homo sapiens OX=9606 GN=TMEM43 PE=1 SV=1	TMEM43	8.4	sp|Q9BTV4|TMM43_HUMAN	sp|Q9BTV4|TMM43_HUMAN	1	40	40	40	74	44.875	400	0	323.31	Mu_1;Mu_2;Mu_3;T43_1;T43_2;T43_3	20;28;29;478;620;751;752;753;773;774;881;882;887;1119;1120;1121;1488;1489;1675;1822;1823;1856;1903;1988;2192;2265;2266;2274;2354;2376;2470;2471;2495;2610;2765;2943;3025;3164;3183;3184	True;True;True;True;True;True;True;True;True;True;True;True;True;True;True;True;True;True;True;True;True;True;True;True;True;True;True;True;True;True;True;True;True;True;True;True;True;True;True;True	20;28;29;483;631;768;769;770;790;791;898;899;905;1139;1140;1141;1142;1143;1144;1523;1524;1712;1859;1860;1893;1956;2048;2049;2303;2304;2403;2404;2412;2413;2499;2521;2616;2617;2643;2762;2923;3109;3193;3334;3353;3354	53;68;69;70;71;72;73;1625;1626;1627;1628;1629;1630;1631;1632;1633;2186;2187;2188;2591;2592;2593;2594;2595;2596;2597;2598;2599;2600;2601;2602;2603;2604;2605;2606;2607;2608;2609;2610;2611;2612;2613;2614;2615;2616;2617;2618;2619;2620;2621;2622;2623;2624;2625;2626;2627;2628;2629;2630;2631;2632;2633;2703;2704;2705;2706;2707;2708;2709;2710;2711;2712;2713;2714;2715;2716;2717;2718;2719;2720;2721;2722;272…	53;70;71;1629;2187;2601;2612;2623;2732;2748;3807;3831;3868;4847;4921;4951;6389;6559;7415;8135;8189;8304;8513;8875;9718;10335;10451;10613;10955;11037;11592;11612;11731;12221;12906;13701;14013;14617;14695;14765	127;128;129;130;131;132;133	--	24777000000	21710000000	25908000000	11695000000	10964000000	14703000000	0	0	0	2.82778e+10	2.60405e+10	2.61988e+10	1.13379e+10	10964000000	14703000000	0	0	0	2.6839e+10	1248499702.94	0.0465	1.2335e+10	2059299852.13	0.1670	0	--
384	sp|Q27J81|INF2_HUMAN	Inverted formin-2 OS=Homo sapiens OX=9606 GN=INF2 PE=1 SV=2	INF2	5	sp|Q27J81|INF2_HUMAN	sp|Q27J81|INF2_HUMAN	1	3	3	3	3.4	135.62	1249	0	18.701	Mu_1;Mu_2;Mu_3;T43_1;T43_2;T43_3;Vc_2;Vc_3	327;1659;2584	True;True;True	330;1694;2736	1108;1109;1110;1111;1112;1113;1114;1115;1116;1117;1118;1119;1120;7330;12089;12090;12091	1114;7330;12091	--	--	1121200000	2424700000	0	1613300000	1201000000	1864900000	0	0	0	1.27962e+09	2.90836e+09	0	1.56403e+09	1201000000	1864900000	0	0	0	2.09399e+09	1151695782.77	0.5500	1.54331e+09	332434952.64	0.2154	0	--
550	sp|Q9Y6E2|BZW2_HUMAN	Basic leucine zipper and W2 domain-containing protein 2 OS=Homo sapiens OX=9606 GN=BZW2 PE=1 SV=1	BZW2	6.6	sp|Q9Y6E2|BZW2_HUMAN	sp|Q9Y6E2|BZW2_HUMAN	1	23	23	23	48	48.162	419	0	289.07	Mu_1;Mu_2;Mu_3;T43_1;T43_2;T43_3	68;103;344;410;411;426;513;578;602;636;663;797;1357;1626;1774;1775;1884;2041;2211;2580;3011;3018;3122	True;True;True;True;True;True;True;True;True;True;True;True;True;True;True;True;True;True;True;True;True;True;True	70;105;347;414;415;430;519;589;613;648;675;814;1389;1661;1811;1812;1936;1937;2105;2331;2332;2732;3178;3179;3186;3292	176;177;178;179;180;181;182;183;184;185;334;335;336;337;338;339;1160;1404;1405;1406;1407;1408;1409;1410;1411;1412;1475;1476;1477;1762;1763;1764;1765;1766;1767;1768;1769;1770;1771;1772;1773;1774;2045;2046;2047;2048;2049;2050;2051;2052;2053;2117;2118;2119;2120;2121;2122;2213;2214;2215;2216;2217;2218;2219;2220;2221;2222;2278;2279;2280;2281;2282;2283;2846;2847;2848;2849;2850;2851;2852;2853;2854;2855;…	185;336;1160;1404;1411;1477;1769;2049;2118;2219;2278;2848;5847;7189;7982;7983;8421;9047;10007;12079;13962;14001;14437	143;144;145	--	653330000	421640000	639460000	656640000	474960000	565940000	0	0	0	7.4564e+08	5.05745e+08	6.46638e+08	6.36587e+08	474960000	565940000	0	0	0	6.32674e+08	120555411.46	0.1905	5.59162e+08	81026629.63	0.1449	0	--
80	sp|O14980|XPO1_HUMAN	Exportin-1 OS=Homo sapiens OX=9606 GN=XPO1 PE=1 SV=1	XPO1	6	sp|O14980|XPO1_HUMAN	sp|O14980|XPO1_HUMAN	1	29	29	29	30.3	123.38	1071	0	323.31	Mu_1;Mu_2;Mu_3;T43_1;T43_2;T43_3	141;322;432;469;509;581;587;611;613;677;690;704;803;1335;1562;1586;1588;1676;1859;1860;2021;2030;2154;2172;2314;2758;2763;2764;2866	True;True;True;True;True;True;True;True;True;True;True;True;True;True;True;True;True;True;True;True;True;True;True;True;True;True;True;True;True	143;325;436;473;515;592;598;622;624;689;690;703;717;820;1364;1365;1597;1621;1623;1713;1898;1899;1900;1901;2083;2092;2249;2250;2274;2275;2276;2277;2453;2914;2915;2921;2922;3030	449;450;451;1078;1079;1080;1081;1082;1083;1084;1085;1086;1087;1088;1089;1090;1091;1092;1093;1094;1095;1492;1493;1494;1495;1496;1497;1603;1752;1753;1754;1755;1756;2061;2062;2063;2064;2077;2078;2144;2145;2146;2147;2149;2327;2328;2329;2330;2376;2377;2378;2379;2380;2381;2382;2383;2384;2385;2386;2387;2427;2428;2429;2430;2431;2929;5744;5745;5746;5747;5748;5749;5750;6870;6871;6872;6873;6874;6875;6876;68…	451;1091;1497;1603;1755;2063;2078;2146;2149;2330;2379;2427;2929;5745;6880;6930;6933;7633;8316;8333;8984;8998;9530;9594;10818;12852;12883;12893;13457	41;42;43;44;45;46;47;48;49	--	464630000	306980000	380010000	284990000	324980000	301230000	0	0	0	5.30278e+08	3.68214e+08	3.84275e+08	2.76287e+08	324980000	301230000	0	0	0	4.27589e+08	89293291.82	0.2088	3.00832e+08	24348987.59	0.0809	0	--
208	sp|P27105|STOM_HUMAN	Erythrocyte band 7 integral membrane protein OS=Homo sapiens OX=9606 GN=STOM PE=1 SV=3	STOM	8.1	sp|P27105|STOM_HUMAN	sp|P27105|STOM_HUMAN	1	15	15	15	52.8	31.73	288	0	304.96	Mu_1;Mu_2;Mu_3;T43_1;T43_2;T43_3	157;202;503;527;553;985;1611;1706;1961;2672;2873;2879;2922;3016;3152	True;True;True;True;True;True;True;True;True;True;True;True;True;True;True	159;160;205;509;535;563;564;1004;1646;1743;2017;2826;3037;3043;3086;3087;3184;3322	486;487;488;489;490;491;492;493;494;495;671;672;673;674;1719;1720;1721;1722;1723;1724;1725;1726;1727;1813;1814;1815;1816;1817;1818;1819;1820;1821;1822;1823;1824;1825;1927;1928;1929;1930;1931;1932;1933;1934;1935;1936;1937;1938;1939;1940;1941;1942;1943;1944;1945;4254;7101;7102;7103;7104;7105;7106;7107;7108;7109;7110;7750;7751;7752;7753;7754;7755;7756;7757;7758;7759;7760;7761;7762;8756;8757;8758;124…	489;672;1727;1820;1928;4254;7103;7759;8757;12467;13478;13491;13643;13993;14556	74;75	--	497090000	255690000	286430000	652200000	552130000	618550000	0	0	0	5.67325e+08	3.06693e+08	2.89645e+08	6.32283e+08	552130000	618550000	0	0	0	3.87888e+08	155630755.57	0.4012	6.00988e+08	42865549.54	0.0713	0	--
373	sp|Q14974|IMB1_HUMAN	Importin subunit beta-1 OS=Homo sapiens OX=9606 GN=KPNB1 PE=1 SV=2	KPNB1	4.4	sp|Q14974|IMB1_HUMAN	sp|Q14974|IMB1_HUMAN	1	22	22	22	28.7	97.169	876	0	278.68	Mu_1;Mu_2;Mu_3;T43_1;T43_2;T43_3	44;421;508;688;886;1059;1431;1633;1740;2007;2055;2056;2088;2340;2529;2775;2798;2816;2818;2948;3086;3087	True;True;True;True;True;True;True;True;True;True;True;True;True;True;True;True;True;True;True;True;True;True	44;425;514;701;903;904;1079;1465;1668;1777;2069;2119;2120;2160;2482;2483;2677;2678;2934;2958;2978;2980;3114;3256;3257	110;1437;1438;1439;1741;1742;1743;1744;1745;1746;1747;1748;1749;1750;1751;2369;2370;2371;2372;2373;2374;3855;3856;3857;3858;3859;3860;3861;4565;6122;6123;6124;6125;6126;7238;7239;7240;7241;7242;7243;7244;7245;7246;7247;7248;7249;7250;7251;7252;7253;7254;7255;7256;7863;7864;7865;7866;8918;8919;8920;8921;8922;8923;8924;8925;8926;8927;9084;9085;9086;9193;9194;9195;9196;9197;9198;10892;10893;10894;10…	110;1438;1748;2369;3861;4565;6126;7246;7863;8927;9084;9086;9193;10896;11902;12987;13075;13130;13134;13723;14251;14257	113;114;115;116	--	367210000	202510000	356870000	219390000	215080000	206830000	0	0	0	4.19094e+08	2.42905e+08	3.60876e+08	2.1269e+08	215080000	206830000	0	0	0	3.40958e+08	89767180.03	0.2632	2.11533e+08	4245115.52	0.0201	0	--
347	sp|Q03135|CAV1_HUMAN	Caveolin-1 OS=Homo sapiens OX=9606 GN=CAV1 PE=1 SV=4	CAV1	5.9	sp|Q03135|CAV1_HUMAN;sp|P56539|CAV3_HUMAN	sp|Q03135|CAV1_HUMAN	2	7	7	7	39.3	20.471	178	0	60.57	Mu_1;Mu_2;Mu_3;T43_1;T43_2;T43_3	203;257;617;679;1088;2241;3195	True;True;True;True;True;True;True	206;260;628;692;1108;2376;3365	675;676;900;901;902;2157;2158;2159;2160;2161;2335;2336;2337;2338;2339;4668;4669;4670;4671;4672;4673;4674;10219;10220;10221;10222;10223;14793;14794;14795;14796;14797;14798;14799;14800;14801;14802	676;902;2157;2337;4674;10221;14798	--	--	226580000	201970000	266070000	628100000	400760000	439690000	0	0	0	2.58594e+08	2.42257e+08	2.69057e+08	6.08919e+08	400760000	439690000	0	0	0	2.56636e+08	13506494.88	0.0526	4.83123e+08	110667829.62	0.2291	0	--
484	sp|Q9BVC6|TM109_HUMAN	Transmembrane protein 109 OS=Homo sapiens OX=9606 GN=TMEM109 PE=1 SV=1	TMEM109	11.1	sp|Q9BVC6|TM109_HUMAN	sp|Q9BVC6|TM109_HUMAN	1	7	7	7	15.6	26.21	243	0	85.617	Mu_1;Mu_2;Mu_3;T43_1;T43_2;T43_3	259;430;431;552;2255;2256;2261	True;True;True;True;True;True;True	262;434;435;562;2393;2394;2399	905;1483;1484;1485;1486;1487;1488;1489;1490;1491;1906;1907;1908;1909;1910;1911;1912;1913;1914;1915;1916;1917;1918;1919;1920;1921;1922;1923;1924;1925;1926;10263;10264;10265;10266;10267;10268;10269;10270;10271;10272;10273;10274;10275;10276;10277;10278;10279;10280;10281;10293;10294;10295;10296	905;1483;1488;1912;10266;10279;10296	--	--	221070000	135280000	270880000	554320000	500440000	416150000	0	0	0	2.52305e+08	1.62265e+08	2.73921e+08	5.37392e+08	500440000	416150000	0	0	0	2.29497e+08	59219370.32	0.2580	4.84661e+08	62142225.96	0.1282	0	--
67	sp|O00410|IPO5_HUMAN	Importin-5 OS=Homo sapiens OX=9606 GN=IPO5 PE=1 SV=4	IPO5	4.6	sp|O00410|IPO5_HUMAN;sp|O60518|RNBP6_HUMAN	sp|O00410|IPO5_HUMAN	2	27	27	27	27.9	123.63	1097	0	323.31	Mu_1;Mu_2;Mu_3;T43_1;T43_2;T43_3	155;281;599;651;675;802;1081;1086;1377;1399;1415;1492;1873;1950;2063;2169;2292;2475;2556;2663;2677;2815;2844;2923;3003;3021;3099	True;True;True;True;True;True;True;True;True;True;True;True;True;True;True;True;True;True;True;True;True;True;True;True;True;True;True	157;284;610;663;687;819;1101;1106;1409;1433;1449;1527;1918;1919;1920;2006;2127;2128;2269;2270;2431;2621;2705;2706;2817;2831;2976;2977;3006;3088;3089;3170;3189;3269	482;483;484;959;960;2107;2108;2109;2257;2325;2925;2926;2927;2928;4657;4658;4659;4660;4666;5896;5957;5958;5959;5960;5961;5962;6025;6026;6027;6028;6029;6594;6595;6596;6597;6598;6599;6600;8369;8370;8371;8372;8373;8374;8724;8725;8726;8727;8728;8729;8730;8731;9101;9102;9103;9104;9105;9106;9574;9575;10719;10720;10721;11628;11629;11630;11631;11632;11633;11634;11635;11636;11637;11638;11639;11640;11641;11…	482;959;2108;2257;2325;2927;4659;4666;5896;5962;6029;6595;8370;8724;9105;9574;10720;11635;11983;12431;12490;13123;13374;13647;13927;14005;14295	35;36;37;38;39	--	245670000	133880000	183590000	71898000	100910000	109660000	0	0	0	2.80381e+08	1.60585e+08	1.85651e+08	6.97024e+07	100910000	109660000	0	0	0	2.08872e+08	63183841.90	0.3025	9.34241e+07	21004326.07	0.2248	0	--
533	sp|Q9UP83|COG5_HUMAN	Conserved oligomeric Golgi complex subunit 5 OS=Homo sapiens OX=9606 GN=COG5 PE=1 SV=3	COG5	6.6	sp|Q9UP83|COG5_HUMAN	sp|Q9UP83|COG5_HUMAN	1	20	20	20	23.6	92.742	839	0	212.04	Mu_1;Mu_2;Mu_3;T43_1;T43_2;T43_3;Vc_1	210;250;835;836;862;1169;1450;1512;1516;1731;1744;1745;1986;2020;2064;2365;2366;2567;2813;2983	True;True;True;True;True;True;True;True;True;True;True;True;True;True;True;True;True;True;True;True	213;253;852;853;879;1192;1484;1547;1551;1768;1781;1782;2046;2082;2129;2510;2511;2717;2974;3149	694;695;696;697;879;880;881;882;883;884;885;886;887;888;3487;3488;3489;3490;3491;3492;3493;3494;3495;3496;3717;3718;3719;5147;5148;5149;5150;5151;5152;5153;6191;6192;6193;6194;6195;6196;6672;6679;7835;7836;7837;7838;7839;7840;7873;7874;7875;8861;8862;8863;8864;8865;8866;8867;8868;8869;8870;8871;8872;8964;8965;8966;8967;9107;9108;9109;9110;9111;9112;10986;10987;10988;10989;10990;12016;13112;13113;…	697;882;3487;3489;3718;5152;6192;6672;6679;7835;7874;7875;8862;8967;9110;10986;10990;12016;13113;13858	141	--	198190000	134290000	198880000	87376000	89538000	86682000	0	0	0	2.26193e+08	1.61077e+08	2.01112e+08	8.47077e+07	89538000	86682000	0	0	0	1.96127e+08	32842753.47	0.1675	8.69759e+07	2428526.56	0.0279	0	--
448	sp|Q92973|TNPO1_HUMAN	Transportin-1 OS=Homo sapiens OX=9606 GN=TNPO1 PE=1 SV=2	TNPO1	4.6	sp|Q92973|TNPO1_HUMAN	sp|Q92973|TNPO1_HUMAN	1	18	18	14	22.7	102.35	898	0	276.94	Mu_1;Mu_2;Mu_3;T43_1;T43_2;T43_3;Vc_1	131;201;484;691;822;823;890;896;1468;1582;1926;2000;2204;2343;2396;2423;2694;3172	True;True;True;True;True;True;True;True;True;True;True;True;True;True;True;True;True;True	133;204;489;704;839;840;908;914;1503;1617;1982;2062;2322;2323;2486;2541;2568;2848;3342	415;665;666;667;668;669;670;1644;1645;1646;1647;1648;1649;1650;2388;2983;2984;2985;2986;2987;2988;2989;2990;2991;2992;2993;2994;2995;2996;3899;3900;3901;3902;3903;3904;3905;3906;3907;3915;3916;3917;3918;3919;6269;6270;6271;6272;6273;6274;6915;6916;8599;8600;8601;8602;8603;8604;8605;8606;8607;8900;8901;8902;9969;9970;9971;9972;9973;9974;10900;10901;10902;10903;10904;10905;10906;10907;10908;10909;1…	415;668;1647;2388;2983;2995;3901;3918;6270;6915;8605;8900;9972;10902;11123;11210;12572;14664	122	--	150660000	104370000	200000000	107330000	135140000	111860000	0	0	0	1.71947e+08	1.25189e+08	2.02245e+08	1.04052e+08	135140000	111860000	0	0	0	1.6646e+08	38819937.42	0.2332	1.17017e+08	16172829.31	0.1382	0	--
277	sp|P55060|XPO2_HUMAN	Exportin-2 OS=Homo sapiens OX=9606 GN=CSE1L PE=1 SV=3	CSE1L	5.5	sp|P55060|XPO2_HUMAN	sp|P55060|XPO2_HUMAN	1	24	24	24	23	110.42	971	0	267.68	Mu_1;Mu_2;Mu_3;T43_1;T43_2;T43_3	9;10;194;461;462;610;819;1017;1018;1198;1319;1320;1372;1665;1781;1947;2162;2257;2318;2491;2510;2511;2645;2684	True;True;True;True;True;True;True;True;True;True;True;True;True;True;True;True;True;True;True;True;True;True;True;True	9;10;197;465;466;621;836;1036;1037;1221;1348;1349;1404;1700;1818;2003;2260;2261;2395;2457;2639;2658;2659;2798;2838	28;29;30;31;641;642;643;644;645;646;1579;1580;1581;1582;1583;1584;1585;1586;1587;1588;1589;1590;2139;2140;2141;2142;2143;2974;4407;4408;4409;5240;5241;5242;5243;5244;5245;5246;5694;5695;5696;5697;5698;5699;5700;5701;5702;5703;5704;5883;5884;5885;5886;5887;7341;7342;7343;7344;7345;7346;7347;8032;8033;8715;8716;8717;8718;8719;9556;9557;9558;9559;10282;10283;10284;10285;10286;10287;10823;10824;10825…	29;31;642;1585;1590;2139;2974;4407;4409;5245;5696;5702;5887;7347;8033;8715;9559;10283;10831;11713;11773;11779;12385;12522	86;87	--	159670000	117080000	164600000	115960000	113300000	115890000	0	0	0	1.8223e+08	1.40434e+08	166447568	1.12419e+08	113300000	115890000	0	0	0	1.63037e+08	21105648.52	0.1295	1.1387e+08	1804720.34	0.0158	0	--
543	sp|Q9Y5L0|TNPO3_HUMAN	Transportin-3 OS=Homo sapiens OX=9606 GN=TNPO3 PE=1 SV=3	TNPO3	5.3	sp|Q9Y5L0|TNPO3_HUMAN	sp|Q9Y5L0|TNPO3_HUMAN	1	17	17	17	25.7	104.2	923	0	167.58	Mu_1;Mu_2;Mu_3;T43_1;T43_2;T43_3	140;258;466;571;711;880;955;1032;1056;1116;1276;1317;1678;1709;2441;2578;2708	True;True;True;True;True;True;True;True;True;True;True;True;True;True;True;True;True	142;261;470;582;724;897;973;1051;1075;1136;1304;1346;1715;1746;2587;2730;2864	443;444;445;446;447;448;903;904;1598;2027;2028;2029;2030;2031;2032;2444;2445;2446;2447;2448;2449;2450;3773;3774;3775;4182;4183;4184;4185;4186;4187;4188;4189;4476;4477;4478;4479;4553;4820;4821;4822;4823;4824;4825;4826;4827;4828;4829;4830;5531;5532;5683;5684;5685;5686;5687;5688;5689;5690;5691;5692;7639;7640;7641;7642;7643;7644;7645;7646;7774;7775;7776;7777;7778;7779;7780;7781;11359;12069;12675;1267…	448;904;1598;2029;2447;3774;4189;4477;4553;4820;5531;5688;7639;7781;11359;12069;12687	--	--	148730000	115680000	146300000	103710000	146330000	116750000	0	0	0	1.69744e+08	1.38755e+08	1.47942e+08	1.00543e+08	146330000	116750000	0	0	0	1.52147e+08	15916990.55	0.1046	1.21208e+08	23216752.94	0.1916	0	--
59	sp|A0A075B6R9|KVD24_HUMAN	Probable non-functional immunoglobulin kappa variable 2D-24 OS=Homo sapiens OX=9606 GN=IGKV2D-24 PE=5 SV=1	IGKV2D-24	9.1	sp|A0A075B6R9|KVD24_HUMAN;sp|A0A0C4DH68|KV224_HUMAN	sp|A0A075B6R9|KVD24_HUMAN;sp|A0A0C4DH68|KV224_HUMAN	2	4	3	3	24.2	13.079	120	0	22.119	Mu_1;Mu_2;Mu_3;T43_1;T43_2;T43_3;Vc_1;Vc_2;Vc_3	828;831;1642;3028	True;False;True;True	845;848;1677;3196	3007;3008;3009;3010;3393;3394;7277;14035;14036;14037;14038;14039;14040;14041;14042;14043;14044;14045;14046;14047;14048;14049;14050;14051;14052;14053	3007;3394;7277;14049	--	--	74138000	95186000	0	79916000	21128000	8344500	0	0	0	8.46131e+07	1.14173e+08	0	7.74755e+07	21128000	8344500	0	0	0	9.9393e+07	20901979.22	0.2103	3.56493e+07	36782149.40	1.0318	0	--
463	sp|Q96MW5|COG8_HUMAN	Conserved oligomeric Golgi complex subunit 8 OS=Homo sapiens OX=9606 GN=COG8 PE=1 SV=2	COG8	4.9	sp|Q96MW5|COG8_HUMAN	sp|Q96MW5|COG8_HUMAN	1	12	12	12	19.9	68.423	612	0	106.37	Mu_1;Mu_2;Mu_3;T43_1;T43_2;T43_3	147;237;456;498;994;1504;1614;1874;2416;2710;2826;2917	True;True;True;True;True;True;True;True;True;True;True;True	149;240;460;503;1013;1539;1649;1921;1922;2561;2866;2988;3081	462;805;806;807;808;809;810;1570;1571;1688;1689;1690;1691;1692;1693;1694;1695;4304;4305;4306;4307;4308;4309;6641;7115;7116;7117;7118;7119;7120;7121;8375;8376;8377;11176;11177;12691;12692;13156;13620;13621	462;808;1570;1694;4304;6641;7117;8375;11176;12691;13156;13621	--	--	88729000	52639000	92394000	48419000	40635000	58821000	0	0	0	1.01266e+08	6.3139e+07	9.34311e+07	4.69404e+07	40635000	58821000	0	0	0	8.59453e+07	20135515.14	0.2343	4.87988e+07	9234334.29	0.1892	0	--
405	sp|Q7L1Q6|BZW1_HUMAN	Basic leucine zipper and W2 domain-containing protein 1 OS=Homo sapiens OX=9606 GN=BZW1 PE=1 SV=1	BZW1	5.7	sp|Q7L1Q6|BZW1_HUMAN	sp|Q7L1Q6|BZW1_HUMAN	1	12	12	12	25.3	48.043	419	0	79.886	Mu_1;Mu_2;Mu_3;T43_1;T43_2;T43_3;Vc_1	90;448;449;608;662;795;885;900;1687;2214;2592;3123	True;True;True;True;True;True;True;True;True;True;True;True	92;452;453;619;674;812;902;918;1724;2337;2338;2744;3293	287;288;289;290;291;292;293;1541;1542;1543;1544;1545;1546;1547;1548;1549;1550;1551;1552;1553;1554;1555;1556;1557;2133;2134;2277;2839;2840;2841;3854;3930;3931;3932;3933;7673;7674;7675;7676;7677;7678;10078;10079;10080;12115;14439;14440	292;1542;1550;2134;2277;2839;3854;3930;7676;10080;12115;14439	117	--	87255000	64673000	73227000	62529000	46600000	56279000	0	0	0	9.95834e+07	7.75735e+07	7.40489e+07	6.06195e+07	46600000	56279000	0	0	0	8.37353e+07	13837574.32	0.1652	5.44995e+07	7177149.58	0.1317	0	--
182	sp|P16615|AT2A2_HUMAN	Sarcoplasmic/endoplasmic reticulum calcium ATPase 2 OS=Homo sapiens OX=9606 GN=ATP2A2 PE=1 SV=1	ATP2A2	5	sp|P16615|AT2A2_HUMAN;sp|O14983|AT2A1_HUMAN;sp|Q93084|AT2A3_HUMAN	sp|P16615|AT2A2_HUMAN	3	27	27	27	30.3	114.76	1042	0	272.48	Mu_1;Mu_2;Mu_3;T43_1;T43_2;T43_3	105;153;206;369;370;452;582;590;741;866;1112;1277;1340;1475;1875;1888;1968;2044;2275;2464;2490;2652;2863;2897;2909;2932;3085	True;True;True;True;True;True;True;True;True;True;True;True;True;True;True;True;True;True;True;True;True;True;True;True;True;True;True	107;155;209;373;374;456;593;601;756;883;1132;1305;1370;1510;1923;1941;2024;2025;2108;2414;2610;2638;2805;2806;3027;3061;3073;3098;3255	344;345;346;479;480;681;1256;1257;1258;1259;1260;1261;1262;1263;1264;1265;1266;1562;2065;2066;2067;2068;2069;2070;2087;2534;2535;2536;2537;2538;2539;2540;3726;3727;3728;3729;3730;4811;4812;5533;5534;5535;5536;5537;5763;5764;6288;6289;8378;8443;8444;8775;8776;8777;8778;9058;9059;9060;10616;10617;10618;11522;11711;11712;12400;12401;12402;12403;12404;12405;12406;13450;13451;13452;13453;13524;13525;1…	346;479;681;1257;1266;1562;2068;2087;2536;3726;4812;5537;5763;6289;8378;8443;8777;9058;10618;11522;11711;12402;13453;13529;13551;13675;14248	69;70;71;72;73	--	88634000	65028000	66369000	117950000	158720000	140330000	0	0	0	1.01157e+08	7.79993e+07	6.7114e+07	1.14348e+08	158720000	140330000	0	0	0	8.20902e+07	17386437.21	0.2118	1.37799e+08	22293966.40	0.1618	0	--
440	sp|Q8WY22|BRI3B_HUMAN	BRI3-binding protein OS=Homo sapiens OX=9606 GN=BRI3BP PE=1 SV=1	BRI3BP	9.8	sp|Q8WY22|BRI3B_HUMAN	sp|Q8WY22|BRI3B_HUMAN	1	3	3	3	16.7	27.835	251	0	116.75	Mu_1;Mu_2;Mu_3;T43_1;T43_2;T43_3	2542;2543;2795	True;True;True	2691;2692;2955	11931;11932;11933;11934;11935;11936;11937;11938;11939;11940;11941;11942;11943;11944;11945;11946;11947;11948;11949;11950;11951;13057;13058;13059;13060;13061;13062;13063;13064	11932;11951;13059	--	--	57185000	67677000	90569000	47310000	47389000	47408000	0	0	0	6.52648e+07	8.11767e+07	9.15856e+07	4.58652e+07	47389000	47408000	0	0	0	7.93424e+07	13255941.13	0.1671	4.68874e+07	885281.94	0.0189	0	--
538	sp|Q9Y2V7|COG6_HUMAN	Conserved oligomeric Golgi complex subunit 6 OS=Homo sapiens OX=9606 GN=COG6 PE=1 SV=2	COG6	5.5	sp|Q9Y2V7|COG6_HUMAN	sp|Q9Y2V7|COG6_HUMAN	1	10	10	10	17.4	73.278	657	0	86.335	Mu_1;Mu_2;Mu_3;T43_1;T43_2;T43_3	241;604;683;726;816;1158;1479;2210;2774;3190	True;True;True;True;True;True;True;True;True;True	244;615;696;741;833;1181;1514;2330;2933;3360	817;818;819;820;821;2125;2126;2127;2355;2356;2357;2358;2359;2497;2498;2499;2500;2501;2965;5118;5119;5120;5121;5122;5123;6295;6296;6297;9994;9995;9996;9997;9998;12983;12984;12985;14776;14777;14778;14779;14780;14781;14782;14783;14784	821;2125;2359;2501;2965;5118;6295;9995;12984;14784	142	--	85187000	59778000	67756000	45332000	39547000	42342000	0	0	0	9.72232e+07	7.17021e+07	6.85165e+07	4.39476e+07	39547000	42342000	0	0	0	7.91473e+07	15735063.35	0.1988	4.19455e+07	2226956.97	0.0531	0	--
497	sp|Q9H9E3|COG4_HUMAN	Conserved oligomeric Golgi complex subunit 4 OS=Homo sapiens OX=9606 GN=COG4 PE=1 SV=3	COG4	4.8	sp|Q9H9E3|COG4_HUMAN	sp|Q9H9E3|COG4_HUMAN	1	18	18	18	26.1	89.082	785	0	153.54	Mu_1;Mu_2;Mu_3;T43_1;T43_2;T43_3;Vc_1;Vc_2	307;594;641;763;767;939;1165;1322;1528;1540;1541;1667;1766;1776;1869;2347;2473;3153	True;True;True;True;True;True;True;True;True;True;True;True;True;True;True;True;True;True	310;605;653;780;784;957;1188;1351;1563;1575;1576;1702;1803;1813;1913;1914;2491;2619;3323	1028;2095;2096;2097;2238;2677;2688;2689;2690;4129;4130;4131;4132;5137;5709;5710;5711;5712;5713;6713;6714;6715;6809;6810;6811;6812;6813;6814;6815;6816;6817;6818;7351;7352;7353;7354;7355;7356;7357;7961;7962;7984;8360;8361;10929;10930;11621;11622;11623;11624;11625;14565	1028;2097;2238;2677;2688;4129;5137;5713;6713;6809;6810;7352;7961;7984;8360;10929;11624;14565	135;136	--	63715000	49290000	79446000	37230000	33312000	36033000	0	0	0	7.27174e+07	5.9122e+07	8.03377e+07	3.60931e+07	33312000	36033000	0	0	0	7.07257e+07	10747200.69	0.1519	3.5146e+07	1588601.73	0.0452	0	--
272	sp|P53618|COPB_HUMAN	Coatomer subunit beta OS=Homo sapiens OX=9606 GN=COPB1 PE=1 SV=3	COPB1	5.9	sp|P53618|COPB_HUMAN	sp|P53618|COPB_HUMAN	1	15	15	15	19.9	107.14	953	0	120.2	Mu_1;Mu_2;Mu_3;T43_1;T43_2;T43_3	4;368;473;543;849;864;1395;1396;1572;1817;2449;2713;2980;3107;3193	True;True;True;True;True;True;True;True;True;True;True;True;True;True;True	4;372;478;553;866;881;1429;1430;1607;1854;2595;2869;3146;3277;3363	18;1252;1253;1254;1255;1613;1614;1615;1616;1891;3683;3723;3724;5945;5946;5947;5948;5949;5950;5951;5952;5953;5954;6897;8127;11372;11373;11374;11375;11376;11377;11378;11379;11380;12701;12702;12703;12704;12705;12706;13842;13843;13844;14316;14317;14791	18;1252;1613;1891;3683;3724;5953;5954;6897;8127;11379;12706;13844;14317;14791	--	--	55455000	49167000	69835000	61782000	60397000	60224000	0	0	0	6.32903e+07	5.89745e+07	7.06189e+07	5.98953e+07	60397000	60224000	0	0	0	6.42946e+07	5886805.50	0.0916	6.01721e+07	254858.91	0.0042	0	--
367	sp|Q13620|CUL4B_HUMAN	Cullin-4B OS=Homo sapiens OX=9606 GN=CUL4B PE=1 SV=4	CUL4B	7.4	sp|Q13620|CUL4B_HUMAN;sp|Q13619|CUL4A_HUMAN	sp|Q13620|CUL4B_HUMAN	2	23	23	23	23.4	103.98	913	0	213	Mu_1;Mu_2;Mu_3;T43_1;T43_2;T43_3;Vc_2	95;120;453;525;554;555;712;729;730;814;1386;1491;1593;1597;1708;1849;2077;2078;2125;2251;2290;2554;2699	True;True;True;True;True;True;True;True;True;True;True;True;True;True;True;True;True;True;True;True;True;True;True	97;122;457;533;565;566;725;744;745;831;1418;1526;1628;1632;1745;1886;2146;2147;2209;2210;2389;2429;2703;2854	311;312;313;314;315;392;393;394;395;1563;1564;1811;1946;1947;1948;1949;1950;1951;2451;2506;2507;2508;2509;2510;2511;2512;2513;2514;2958;5929;6593;6956;6957;6958;6968;7767;7768;7769;7770;7771;7772;7773;8284;8285;8286;9146;9147;9148;9149;9150;9151;9152;9153;9154;9155;9394;9395;10252;10253;10254;10255;10713;10714;10715;10716;10717;11975;11976;11977;11978;12596;12597;12598	312;392;1564;1811;1946;1951;2451;2506;2510;2958;5929;6593;6956;6968;7773;8284;9149;9153;9394;10252;10713;11975;12596	--	--	68403000	46309000	58540000	69156000	54295000	55746000	0	0	0	7.80678e+07	5.55464e+07	5.91971e+07	6.70441e+07	54295000	55746000	0	0	0	6.42704e+07	12087502.34	0.1881	5.90284e+07	6979643.56	0.1182	0	--
435	sp|Q8WTW3|COG1_HUMAN	Conserved oligomeric Golgi complex subunit 1 OS=Homo sapiens OX=9606 GN=COG1 PE=1 SV=1	COG1	7.3	sp|Q8WTW3|COG1_HUMAN	sp|Q8WTW3|COG1_HUMAN	1	19	19	19	22.4	108.98	980	0	131.75	Mu_1;Mu_2;Mu_3;T43_1;T43_2;T43_3	85;190;226;282;283;352;592;596;1034;1652;2069;2073;2166;2225;2254;2553;2682;2738;2766	True;True;True;True;True;True;True;True;True;True;True;True;True;True;True;True;True;True;True	87;193;229;285;286;356;603;607;1053;1687;2136;2141;2265;2353;2354;2392;2702;2836;2894;2924	249;250;633;634;763;764;765;961;962;963;964;965;966;967;968;969;1175;1176;1177;1178;2092;2093;2099;2100;2101;4482;7301;7302;9121;9138;9139;9140;9567;9568;10130;10131;10132;10262;11971;11972;11973;11974;12517;12786;12953	249;634;764;964;966;1176;2093;2101;4482;7301;9121;9139;9567;10131;10262;11974;12517;12786;12953	121	--	59898000	36540000	58972000	21895000	32354000	25634000	0	0	0	6.83611e+07	4.38287e+07	5.96339e+07	2.12264e+07	32354000	25634000	0	0	0	5.72746e+07	12435210.78	0.2171	2.64048e+07	5603718.67	0.2123	0	--
228	sp|P35606|COPB2_HUMAN	Coatomer subunit beta' OS=Homo sapiens OX=9606 GN=COPB2 PE=1 SV=2	COPB2	4.9	sp|P35606|COPB2_HUMAN	sp|P35606|COPB2_HUMAN	1	15	15	15	18.2	102.49	906	0	113.38	Mu_1;Mu_2;Mu_3;T43_1;T43_2;T43_3	488;701;1041;1106;1332;1511;1707;2029;2639;2649;2810;2886;2919;3071;3073	True;True;True;True;True;True;True;True;True;True;True;True;True;True;True	493;714;1060;1126;1361;1546;1744;2091;2792;2802;2970;3050;3083;3241;3243	1659;1660;1661;1662;2421;2422;2423;2424;4496;4497;4498;4499;4778;4779;4780;5738;5739;6671;7763;7764;7765;7766;8996;8997;12362;12363;12364;12365;12366;12367;12393;12394;12395;13103;13104;13501;13624;13625;14187;14190;14191;14192;14193	1662;2423;4498;4780;5738;6671;7765;8997;12366;12395;13103;13501;13625;14187;14191	--	--	67994000	50527000	32513000	36880000	67572000	67359000	0	0	0	7.7601e+07	6.06057e+07	3.28779e+07	3.57538e+07	67572000	67359000	0	0	0	5.70282e+07	22575139.44	0.3958	5.68949e+07	18309094.29	0.3218	0	--
450	sp|Q93008|USP9X_HUMAN	Probable ubiquitin carboxyl-terminal hydrolase FAF-X OS=Homo sapiens OX=9606 GN=USP9X PE=1 SV=3	USP9X	5.6	sp|Q93008|USP9X_HUMAN;sp|O00507|USP9Y_HUMAN	sp|Q93008|USP9X_HUMAN	2	21	21	21	8.8	292.28	2570	0	171.9	Mu_1;Mu_2;Mu_3;T43_1;T43_2;T43_3;Vc_2	280;439;441;504;633;652;884;1195;1228;1252;1374;1452;1575;1669;1818;1847;1865;2962;2997;3058;3174	True;True;True;True;True;True;True;True;True;True;True;True;True;True;True;True;True;True;True;True;True	283;443;445;510;645;664;901;1218;1253;1278;1406;1486;1610;1704;1855;1884;1907;1908;3128;3164;3227;3344	957;958;1514;1515;1516;1520;1521;1522;1523;1524;1525;1526;1527;1728;2209;2210;2258;3853;5235;5389;5390;5455;5456;5889;6198;6199;6200;6201;6202;6203;6902;7361;7362;7363;7364;7365;7366;8128;8281;8349;8350;13805;13806;13807;13904;13905;13906;13907;13908;13909;14153;14154;14669;14670;14671;14672;14673;14674;14675;14676;14677;14678;14679;14680	958;1514;1520;1728;2210;2258;3853;5235;5390;5455;5889;6202;6902;7366;8128;8281;8350;13807;13907;14153;14671	123	--	47125000	47279000	56488000	26708000	51511000	30741000	0	0	0	5.37834e+07	5.67098e+07	5.71221e+07	2.58924e+07	51511000	30741000	0	0	0	5.58718e+07	1820296.23	0.0326	3.60481e+07	13608913.41	0.3775	0	--
89	sp|O15397|IPO8_HUMAN	Importin-8 OS=Homo sapiens OX=9606 GN=IPO8 PE=1 SV=2	IPO8	4.8	sp|O15397|IPO8_HUMAN	sp|O15397|IPO8_HUMAN	1	11	10	10	10.3	119.94	1037	0	112.33	Mu_1;Mu_2;Mu_3;T43_1;T43_2;T43_3;Vc_2	487;699;1127;1204;1210;1417;1634;2803;2951;2975;3128	True;True;True;True;True;True;False;True;True;True;True	492;712;1150;1227;1234;1451;1669;2963;3117;3141;3298	1654;1655;1656;1657;1658;2414;2415;2416;2417;2418;2419;5029;5030;5031;5032;5033;5266;5267;5301;5302;5303;5304;5305;6031;6032;6033;6034;7257;13087;13088;13089;13090;13091;13736;13737;13738;13739;13740;13741;13835;13836;13837;14452;14453	1656;2416;5033;5266;5305;6032;7257;13088;13737;13836;14452	--	--	46692000	49570000	47508000	30092000	41111000	33286000	0	0	0	5.32892e+07	5.94578e+07	4.80413e+07	2.9173e+07	41111000	33286000	0	0	0	5.35961e+07	5714476.36	0.1066	3.45233e+07	6064401.14	0.1757	0	--
444	sp|Q92616|GCN1_HUMAN	eIF-2-alpha kinase activator GCN1 OS=Homo sapiens OX=9606 GN=GCN1 PE=1 SV=6	GCN1	7.5	sp|Q92616|GCN1_HUMAN	sp|Q92616|GCN1_HUMAN	1	25	25	25	10.9	292.75	2671	0	192.08	Mu_1;Mu_2;Mu_3;T43_1;T43_2;T43_3	13;144;162;181;272;349;374;607;856;1079;1227;1361;1371;1680;1782;1789;1806;1890;2066;2412;2425;2480;2855;2935;3148	True;True;True;True;True;True;True;True;True;True;True;True;True;True;True;True;True;True;True;True;True;True;True;True;True	13;146;165;184;275;352;378;618;873;1099;1252;1393;1403;1717;1819;1826;1843;1943;2131;2132;2557;2570;2626;3019;3101;3318	44;45;458;515;516;517;518;601;602;947;1167;1271;2131;2132;3697;3698;4652;4653;4654;4655;5387;5388;5853;5880;5881;5882;7650;7651;8034;8035;8036;8054;8107;8108;8109;8446;8447;9114;9115;11168;11220;11221;11222;11223;11224;11672;13418;13419;13420;13680;13681;13682;13683;13684;13685;13686;14531;14532;14533	45;458;517;602;947;1167;1271;2132;3697;4652;5387;5853;5882;7650;8035;8054;8108;8447;9115;11168;11220;11672;13418;13680;14531	--	--	41144000	46476000	54452000	24793000	40990000	26684000	0	0	0	4.69573e+07	5.57467e+07	5.50632e+07	2.40359e+07	40990000	26684000	0	0	0	5.25891e+07	4889193.86	0.0930	3.057e+07	9120642.79	0.2984	0	--
113	sp|O95373|IPO7_HUMAN	Importin-7 OS=Homo sapiens OX=9606 GN=IPO7 PE=1 SV=1	IPO7	4.4	sp|O95373|IPO7_HUMAN	sp|O95373|IPO7_HUMAN	1	16	16	15	15	119.52	1038	0	145.29	Mu_1;Mu_2;Mu_3;T43_1;T43_2;T43_3;Vc_2	93;137;698;745;1418;1634;1864;2070;2158;2159;2335;2336;2703;2981;3015;3127	True;True;True;True;True;True;True;True;True;True;True;True;True;True;True;True	95;139;711;760;1452;1669;1906;2137;2255;2256;2477;2478;2858;3147;3183;3297	307;308;309;426;427;428;429;430;2407;2408;2409;2410;2411;2412;2413;2574;6035;6036;6037;6038;6039;6040;7257;8344;8345;8346;8347;8348;9122;9540;9541;9542;9543;9544;9545;9546;10877;10878;10879;10880;12617;13845;13846;13847;13848;13849;13850;13970;13971;14451	308;427;2413;2574;6040;7257;8344;9122;9540;9543;10878;10879;12617;13850;13971;14451	55	--	38983000	43382000	60367000	49229000	64442000	44569000	0	0	0	4.4491e+07	5.20355e+07	61044595	4.77256e+07	64442000	44569000	0	0	0	5.25237e+07	8287597.88	0.1578	5.22455e+07	10679710.62	0.2044	0	--
515	sp|Q9P035|HACD3_HUMAN	Very-long-chain (3R)-3-hydroxyacyl-CoA dehydratase 3 OS=Homo sapiens OX=9606 GN=HACD3 PE=1 SV=2	HACD3	9.2	sp|Q9P035|HACD3_HUMAN	sp|Q9P035|HACD3_HUMAN	1	9	9	9	19.1	43.159	362	0	100.71	Mu_1;Mu_2;Mu_3;T43_1;T43_2;T43_3	826;1420;1509;1510;1749;1867;2234;2235;2289	True;True;True;True;True;True;True;True;True	843;1454;1544;1545;1786;1910;1911;2366;2367;2368;2428	3004;3005;6079;6080;6081;6082;6654;6655;6656;6657;6658;6659;6660;6661;6662;6663;6664;6665;6666;6667;6668;6669;6670;7888;7889;7890;7891;7892;8353;8354;8355;8356;8357;8358;10177;10178;10179;10180;10181;10182;10183;10184;10185;10186;10187;10188;10189;10190;10191;10192;10193;10194;10195;10196;10197;10198;10199;10200;10201;10202;10704;10705;10706;10707;10708;10709;10710;10711;10712	3004;6081;6660;6670;7891;8353;10181;10198;10712	139	--	48764000	59992000	28726000	75703000	74373000	66423000	0	0	0	5.5654e+07	7.19587e+07	2.90484e+07	7.33912e+07	74373000	66423000	0	0	0	5.22204e+07	21660230.48	0.4148	7.13957e+07	4334400.04	0.0607	0	--
111	sp|O94919|ENDD1_HUMAN	Endonuclease domain-containing 1 protein OS=Homo sapiens OX=9606 GN=ENDOD1 PE=1 SV=2	ENDOD1	5.4	sp|O94919|ENDD1_HUMAN	sp|O94919|ENDD1_HUMAN	1	11	11	11	30.6	55.016	500	0	125.74	Mu_1;Mu_2;Mu_3;T43_1;T43_2;T43_3	195;220;499;500;759;1234;1660;2072;2231;2550;2566	True;True;True;True;True;True;True;True;True;True;True	198;223;504;505;506;776;1259;1695;2139;2140;2360;2699;2716	647;648;649;650;651;733;1696;1697;1698;1699;1700;1701;1702;1703;1704;1705;1706;1707;1708;1709;1710;1711;1712;1713;2666;2667;2668;2669;2670;2671;2672;5403;5404;5405;5406;5407;7331;7332;9125;9126;9127;9128;9129;9130;9131;9132;9133;9134;9135;9136;9137;10139;11965;11966;12013;12014;12015	649;733;1708;1713;2672;5407;7332;9128;10139;11966;12015	54	--	39746000	47719000	44808000	47274000	33463000	38491000	0	0	0	4.53618e+07	5.72376e+07	4.5311e+07	4.58303e+07	33463000	38491000	0	0	0	4.93035e+07	6871235.26	0.1394	3.92614e+07	6219565.59	0.1584	0	--
394	sp|Q63HN8|RN213_HUMAN	E3 ubiquitin-protein ligase RNF213 OS=Homo sapiens OX=9606 GN=RNF213 PE=1 SV=3	RNF213	6.5	sp|Q63HN8|RN213_HUMAN	sp|Q63HN8|RN213_HUMAN	1	38	38	38	7.9	591.4	5207	0	265.41	Mu_1;Mu_2;Mu_3;T43_1;T43_2;T43_3	65;169;228;229;326;480;493;539;547;824;910;938;945;1000;1020;1122;1223;1410;1556;1558;1560;1567;1571;1666;1851;1894;1992;2110;2284;2414;2698;2743;2995;2996;3013;3182;3187;3194	True;True;True;True;True;True;True;True;True;True;True;True;True;True;True;True;True;True;True;True;True;True;True;True;True;True;True;True;True;True;True;True;True;True;True;True;True;True	67;172;231;232;329;485;498;549;557;841;928;956;963;1019;1039;1145;1248;1444;1591;1593;1595;1602;1606;1701;1888;1947;2053;2189;2423;2559;2853;2899;3162;3163;3181;3352;3357;3364	161;535;536;537;767;768;769;770;771;1106;1107;1635;1668;1884;1885;1886;1887;1898;2997;2998;2999;3000;3001;3002;3974;4125;4126;4127;4128;4162;4316;4317;4412;4413;5013;5014;5376;5377;5378;5379;5380;6012;6013;6014;6854;6855;6856;6857;6858;6859;6860;6861;6863;6864;6866;6867;6868;6889;6896;7348;7349;7350;8288;8474;8475;8476;8888;8889;8890;9306;10647;11170;11171;11172;11173;12595;12800;12801;12802;1280…	161;536;768;769;1107;1635;1668;1884;1898;3001;3974;4127;4162;4316;4413;5013;5376;6012;6856;6864;6866;6889;6896;7349;8288;8475;8888;9306;10647;11173;12595;12803;13898;13901;13965;14691;14773;14792	--	--	43808000	46429000	41008000	26180000	47578000	28206000	0	0	0	4.99977e+07	5.56903e+07	4.14683e+07	2.53805e+07	47578000	28206000	0	0	0	4.90521e+07	7157999.25	0.1459	3.37215e+07	12082950.59	0.3583	0	--
273	sp|P53621|COPA_HUMAN	Coatomer subunit alpha OS=Homo sapiens OX=9606 GN=COPA PE=1 SV=2	COPA	7.7	sp|P53621|COPA_HUMAN	sp|P53621|COPA_HUMAN	1	24	24	24	21.7	138.34	1224	0	209.05	Mu_1;Mu_2;Mu_3;T43_1;T43_2;T43_3;Vc_2	168;379;394;395;396;902;936;948;1053;1379;1423;1627;1640;1821;1951;1960;2098;2144;2151;2187;2534;2982;3072;3104	True;True;True;True;True;True;True;True;True;True;True;True;True;True;True;True;True;True;True;True;True;True;True;True	171;383;398;399;400;920;954;966;1072;1411;1457;1662;1675;1858;2007;2016;2175;2233;2245;2246;2296;2297;2683;3148;3242;3274	532;533;534;1281;1282;1283;1284;1315;1316;1317;1318;1319;1320;1321;1322;1323;1324;1325;3935;3936;3937;4119;4120;4121;4122;4165;4166;4167;4168;4540;4541;4542;4543;5898;5899;5900;5901;5902;6094;7214;7215;7216;7217;7218;7273;7274;8131;8732;8755;9239;9240;9478;9523;9524;9658;9659;9660;9661;9662;11911;11912;11913;11914;11915;11916;13851;13852;13853;13854;14188;14189;14308;14309;14310;14311;14312	533;1284;1315;1319;1325;3937;4122;4165;4542;5900;6094;7216;7273;8131;8732;8755;9240;9478;9524;9659;11916;13851;14189;14309	--	--	41128000	41339000	43371000	45560000	61017000	51029000	0	0	0	4.69391e+07	4.9585e+07	4.38578e+07	4.41687e+07	61017000	51029000	0	0	0	4.6794e+07	2866340.36	0.0613	5.20716e+07	8472403.64	0.1627	0	--
371	sp|Q14746|COG2_HUMAN	Conserved oligomeric Golgi complex subunit 2 OS=Homo sapiens OX=9606 GN=COG2 PE=1 SV=1	COG2	6.6	sp|Q14746|COG2_HUMAN	sp|Q14746|COG2_HUMAN	1	9	9	9	16.3	83.207	738	0	64.512	Mu_1;Mu_2;Mu_3;T43_1;T43_2;T43_3;Vc_1;Vc_3	184;706;738;1137;1206;1548;1617;2802;3181	True;True;True;True;True;True;True;True;True	187;719;753;1160;1229;1583;1652;2962;3351	606;2433;2434;2435;2528;2529;5052;5053;5054;5270;5271;5272;6834;6835;7134;13084;13085;13086;14690	606;2435;2529;5052;5271;6834;7134;13084;14690	--	--	37075000	22880000	59876000	9455400	12897000	15728000	0	0	0	4.23134e+07	2.74439e+07	6.05481e+07	9.16665e+06	12897000	15728000	0	0	0	4.34351e+07	16580563.70	0.3817	1.25972e+07	3290933.13	0.2612	0	--
466	sp|Q96P70|IPO9_HUMAN	Importin-9 OS=Homo sapiens OX=9606 GN=IPO9 PE=1 SV=3	IPO9	4.4	sp|Q96P70|IPO9_HUMAN	sp|Q96P70|IPO9_HUMAN	1	11	11	11	11.6	115.96	1041	0	129.46	Mu_1;Mu_2;Mu_3;T43_1;T43_2;T43_3	1;152;655;820;1668;2003;2124;2252;2757;3030;3094	True;True;True;True;True;True;True;True;True;True;True	1;154;667;837;1703;2065;2208;2390;2913;3198;3264	7;8;9;10;11;12;13;14;473;474;475;476;477;478;2267;2268;2975;2976;2977;7358;7359;7360;8905;9390;9391;9392;9393;10256;12836;12837;14057;14058;14059;14060;14061;14062;14288	14;478;2268;2976;7360;8905;9392;10256;12837;14061;14288	--	--	37332000	33865000	40324000	27862000	34289000	31035000	0	0	0	4.26067e+07	4.06201e+07	4.07766e+07	2.70111e+07	34289000	31035000	0	0	0	4.13345e+07	1104567.52	0.0267	3.07784e+07	3645706.06	0.1184	0	--
521	sp|Q9UBF2|COPG2_HUMAN	Coatomer subunit gamma-2 OS=Homo sapiens OX=9606 GN=COPG2 PE=1 SV=1	COPG2	5.6	sp|Q9UBF2|COPG2_HUMAN	sp|Q9UBF2|COPG2_HUMAN	1	10	10	9	12.3	97.621	871	0	68.019	Mu_1;Mu_2;Mu_3;T43_1;T43_2;T43_3;Vc_2;Vc_3	7;481;1097;1164;1306;1526;1527;2322;2531;3059	True;True;True;True;True;True;True;True;True;True	7;486;1117;1187;1334;1335;1561;1562;2461;2680;3228	24;25;26;1636;1637;4762;5135;5136;5656;5657;6703;6704;6705;6706;6707;6708;6709;6710;6711;6712;10841;10842;10843;11906;11907;14155;14156	26;1636;4762;5136;5656;6703;6707;10841;11907;14156	140	--	37338000	26993000	39376000	36461000	36025000	33939000	0	0	0	4.26136e+07	3.23774e+07	3.9818e+07	3.53476e+07	36025000	33939000	0	0	0	3.82696e+07	5290842.04	0.1383	3.51039e+07	1064149.44	0.0303	0	--
246	sp|P45880|VDAC2_HUMAN	Voltage-dependent anion-selective channel protein 2 OS=Homo sapiens OX=9606 GN=VDAC2 PE=1 SV=2	VDAC2	7.6	sp|P45880|VDAC2_HUMAN	sp|P45880|VDAC2_HUMAN	1	8	8	8	34.7	31.566	294	0	83.292	Mu_1;Mu_2;Mu_3;T43_1;T43_2;T43_3	1792;1796;1975;2326;2989;3039;3081;3171	True;True;True;True;True;True;True;True	1829;1833;2035;2465;3156;3207;3251;3341	8060;8061;8062;8063;8071;8072;8073;8074;8837;8838;8839;10850;10851;13877;13878;13879;13880;13881;13882;13883;13884;14085;14086;14209;14656;14657;14658;14659;14660;14661;14662;14663	8062;8071;8837;10851;13884;14085;14209;14658	--	--	30515000	42575000	27001000	57274000	49542000	57984000	0	0	0	3.48265e+07	5.10675e+07	2.73041e+07	5.5525e+07	49542000	57984000	0	0	0	3.77327e+07	12145365.30	0.3219	5.43503e+07	4341852.12	0.0799	0	--
414	sp|Q86VS8|HOOK3_HUMAN	Protein Hook homolog 3 OS=Homo sapiens OX=9606 GN=HOOK3 PE=1 SV=2	HOOK3	4.8	sp|Q86VS8|HOOK3_HUMAN;sp|Q9UJC3|HOOK1_HUMAN	sp|Q86VS8|HOOK3_HUMAN	2	15	15	15	22.6	83.125	718	0	153.02	Mu_1;Mu_2;Mu_3;T43_1;T43_2;T43_3	143;1150;1218;1382;1454;1485;1497;1635;1702;1703;2179;2239;2465;2538;2771	True;True;True;True;True;True;True;True;True;True;True;True;True;True;True	145;1173;1243;1414;1488;1520;1532;1670;1739;1740;2285;2373;2374;2611;2687;2930	455;456;457;5082;5083;5084;5362;5363;5364;5365;5366;5907;5908;5909;6205;6206;6207;6208;6209;6325;6610;6611;6612;7258;7259;7260;7737;7738;7739;7740;7741;7742;7743;9631;9632;10212;10213;10214;10215;10216;11523;11524;11920;11921;11922;12973	456;5084;5362;5909;6209;6325;6612;7260;7737;7738;9632;10213;11523;11920;12973	118	--	37587000	22484000	35111000	36393000	34124000	39848000	0	0	0	4.28977e+07	2.69689e+07	3.55051e+07	3.52816e+07	34124000	39848000	0	0	0	3.51239e+07	7971243.09	0.2270	3.64179e+07	3026440.91	0.0831	0	--
474	sp|Q99623|PHB2_HUMAN	Prohibitin-2 OS=Homo sapiens OX=9606 GN=PHB2 PE=1 SV=2	PHB2	10.4	sp|Q99623|PHB2_HUMAN	sp|Q99623|PHB2_HUMAN	1	9	9	9	33.8	33.296	299	0	69.149	Mu_1;Mu_2;Mu_3;T43_1;T43_2;T43_3;Vc_1;Vc_2;Vc_3	695;749;805;1174;1329;1646;2138;2970;2979	True;True;True;True;True;True;True;True;True	708;766;822;1197;1358;1681;2226;3136;3145	2398;2399;2400;2401;2402;2403;2582;2583;2584;2585;2932;2933;2934;2935;2936;2937;2938;2939;5168;5169;5170;5171;5172;5728;5729;5730;5731;5732;5733;7286;7287;7288;7289;9469;13825;13841	2398;2584;2934;5170;5730;7286;9469;13825;13841	126	--	41406000	27372000	24283000	32641000	29146000	25437000	0	0	0	4.72563e+07	3.2832e+07	2.45556e+07	3.16442e+07	29146000	25437000	0	0	0	3.48813e+07	11488299.73	0.3294	2.87424e+07	3123224.77	0.1087	0	--
68	sp|O00471|EXOC5_HUMAN	Exocyst complex component 5 OS=Homo sapiens OX=9606 GN=EXOC5 PE=1 SV=1	EXOC5	6.7	sp|O00471|EXOC5_HUMAN	sp|O00471|EXOC5_HUMAN	1	15	15	15	22.7	81.852	708	0	138.24	Mu_1;Mu_2;Mu_3;T43_1;T43_2;T43_3;Vc_2;Vc_3	922;1211;1559;1758;1895;1966;2085;2228;2229;2327;2339;2408;2409;2846;3131	True;True;True;True;True;True;True;True;True;True;True;True;True;True;True	940;1235;1594;1795;1948;2022;2157;2357;2358;2466;2481;2553;2554;3008;3301	4023;5306;6865;7935;7936;7937;7938;7939;7940;8477;8478;8771;9184;9185;9186;10135;10136;10137;10852;10891;11162;11163;11164;11165;13385;13386;13387;13388;13389;14461	4023;5306;6865;7940;8478;8771;9184;10135;10136;10852;10891;11162;11165;13389;14461	--	--	30291000	22402000	33736000	17812000	16715000	14464000	0	0	0	3.45709e+07	2.68706e+07	3.41147e+07	1.72681e+07	16715000	14464000	0	0	0	3.1852e+07	4320101.49	0.1356	1.6149e+07	1485239.16	0.0920	0	--
494	sp|Q9H583|HEAT1_HUMAN	HEAT repeat-containing protein 1 OS=Homo sapiens OX=9606 GN=HEATR1 PE=1 SV=3	HEATR1	6.5	sp|Q9H583|HEAT1_HUMAN	sp|Q9H583|HEAT1_HUMAN	1	12	12	12	5.8	242.37	2144	0	83.735	Mu_1;Mu_2;Mu_3;T43_1;T43_2;T43_3	595;606;971;1315;1473;1576;1833;2024;2683;2761;2882;3056	True;True;True;True;True;True;True;True;True;True;True;True	606;617;989;1344;1508;1611;1870;2086;2837;2918;3046;3225	2098;2129;2130;4219;4220;4221;4222;4223;5680;6286;6903;6904;6905;6906;8245;8246;8247;8988;8989;12518;12519;12520;12521;12857;13494;14149;14150;14151	2098;2130;4222;5680;6286;6906;8246;8989;12518;12857;13494;14150	134	--	22494000	25063000	30360000	14187000	18936000	12507000	0	0	0	2.56722e+07	3.00624e+07	3.07008e+07	1.37538e+07	18936000	12507000	0	0	0	2.88118e+07	2737621.07	0.0950	1.50656e+07	3409356.35	0.2262	0	--
110	sp|O94915|FRYL_HUMAN	Protein furry homolog-like OS=Homo sapiens OX=9606 GN=FRYL PE=1 SV=2	FRYL	5.3	sp|O94915|FRYL_HUMAN;sp|Q5TBA9|FRY_HUMAN	sp|O94915|FRYL_HUMAN	2	17	17	17	6.4	339.59	3013	0	122.65	Mu_1;Mu_2;Mu_3;T43_1;T43_2;T43_3;Vc_2;Vc_3	420;537;542;648;737;990;1207;1733;1902;2312;2320;2496;2623;2641;2702;2806;3101	True;True;True;True;True;True;True;True;True;True;True;True;True;True;True;True;True	424;547;552;660;752;1009;1230;1770;1955;2451;2459;2644;2775;2794;2857;2966;3271	1434;1435;1436;1877;1878;1879;1880;1881;1882;1890;2250;2527;4271;5273;5274;5275;5276;7842;7843;7844;7845;7846;7847;7848;8503;10801;10802;10803;10835;10836;10837;10838;11732;12297;12298;12370;12371;12372;12616;13096;13097;13098;14297	1436;1882;1890;2250;2527;4271;5276;7844;8503;10802;10838;11732;12298;12372;12616;13096;14297	--	--	19892000	27026000	26324000	22014000	37136000	27903000	0	0	0	2.27026e+07	3.24169e+07	2.66195e+07	2.13417e+07	37136000	27903000	0	0	0	2.72463e+07	4887424.09	0.1794	2.87936e+07	7934706.40	0.2756	0	--
269	sp|P52732|KIF11_HUMAN	Kinesin-like protein KIF11 OS=Homo sapiens OX=9606 GN=KIF11 PE=1 SV=2	KIF11	5.4	sp|P52732|KIF11_HUMAN	sp|P52732|KIF11_HUMAN	1	16	16	16	16.7	119.16	1056	0	138.27	Mu_1;Mu_2;Mu_3;T43_1;T43_2;T43_3	251;310;361;544;709;754;761;1170;1244;1344;1700;1786;1924;2083;2739;2937	True;True;True;True;True;True;True;True;True;True;True;True;True;True;True;True	254;313;365;554;722;771;778;1193;1270;1374;1737;1823;1980;2154;2895;3103	889;1031;1032;1033;1034;1035;1232;1892;1893;1894;2442;2634;2635;2674;2675;5154;5436;5437;5438;5773;5774;7730;7731;7732;7733;8046;8047;8048;8593;8594;8595;8596;8597;9169;9170;12787;12788;12789;12790;13689;13690;13691	889;1034;1232;1892;2442;2634;2675;5154;5438;5774;7733;8046;8596;9170;12789;13689	--	--	26615000	19869000	27016000	37021000	44124000	44266000	0	0	0	3.03755e+07	2.38323e+07	2.73192e+07	3.58905e+07	44124000	44266000	0	0	0	2.71757e+07	3273951.47	0.1205	4.14268e+07	4795160.96	0.1157	0	--
215	sp|P30153|2AAA_HUMAN	Serine/threonine-protein phosphatase 2A 65 kDa regulatory subunit A alpha isoform OS=Homo sapiens OX=9606 GN=PPP2R1A PE=1 SV=4	PPP2R1A	4.7	sp|P30153|2AAA_HUMAN;sp|P30154|2AAB_HUMAN	sp|P30153|2AAA_HUMAN	2	7	7	7	14.3	65.308	589	0	67.545	Mu_1;Mu_2;Mu_3;T43_1;T43_2;T43_3	666;1178;1805;1858;1940;2061;2947	True;True;True;True;True;True;True	678;1201;1842;1896;1897;1996;2125;3113	2301;2302;2303;2304;2305;2306;2307;2308;5180;5181;5182;8102;8103;8104;8105;8106;8308;8309;8310;8311;8312;8683;9099;13721;13722	2305;5180;8102;8311;8683;9099;13721	76	--	22576000	12158000	35126000	15646000	15909000	14778000	0	0	0	2.57658e+07	1.45832e+07	3.55203e+07	1.51682e+07	15909000	14778000	0	0	0	2.52898e+07	10476660.76	0.4143	1.52851e+07	574517.12	0.0376	0	--
530	sp|Q9ULG6|CCPG1_HUMAN	Cell cycle progression protein 1 OS=Homo sapiens OX=9606 GN=CCPG1 PE=1 SV=3	CCPG1	5.8	sp|Q9ULG6|CCPG1_HUMAN	sp|Q9ULG6|CCPG1_HUMAN	1	9	9	9	12.2	87.339	757	0	66.727	Mu_1;Mu_2;Mu_3;T43_1;T43_2;T43_3;Vc_1	192;390;703;897;1229;1230;1921;2590;2711	True;True;True;True;True;True;True;True;True	195;394;716;915;1254;1255;1977;2742;2867	636;637;1311;2426;3920;3921;3922;5391;5392;5393;5394;8588;12113;12693;12694;12695;12696;12697;12698	636;1311;2426;3920;5391;5394;8588;12113;12693	--	--	25875000	21079000	20666000	5323000	4719200	3698000	0	0	0	2.95309e+07	2.52837e+07	2.0898e+07	5.16045e+06	4719200	3698000	0	0	0	2.52375e+07	4316666.89	0.1710	4.52588e+06	750143.95	0.1657	0	--
264	sp|P51636|CAV2_HUMAN	Caveolin-2 OS=Homo sapiens OX=9606 GN=CAV2 PE=1 SV=2	CAV2	4.9	sp|P51636|CAV2_HUMAN	sp|P51636|CAV2_HUMAN	1	3	3	3	28.4	18.291	162	0	46.461	Mu_1;Mu_2;Mu_3;T43_1;T43_2;T43_3	755;1539;2588	True;True;True	772;1574;2740	2636;6807;6808;12102;12103;12104;12105;12106;12107;12108;12109	2636;6808;12108	--	--	18526000	18467000	31519000	16315000	22410000	17318000	0	0	0	2.11436e+07	2.21507e+07	3.18728e+07	1.58168e+07	22410000	17318000	0	0	0	2.50557e+07	5925232.65	0.2364	1.85149e+07	3455744.69	0.1867	0	--
242	sp|P42704|LPPRC_HUMAN	Leucine-rich PPR motif-containing protein, mitochondrial OS=Homo sapiens OX=9606 GN=LRPPRC PE=1 SV=3	LRPPRC	6	sp|P42704|LPPRC_HUMAN	sp|P42704|LPPRC_HUMAN	1	14	14	14	11.7	157.9	1394	0	115.37	Mu_1;Mu_2;Mu_3;T43_1;T43_2;T43_3	891;909;1268;1416;1535;1566;1723;1816;1866;2386;2497;2597;2793;3075	True;True;True;True;True;True;True;True;True;True;True;True;True;True	909;927;1296;1450;1570;1601;1760;1853;1909;2531;2645;2749;2952;3245	3908;3909;3910;3972;3973;5508;5509;5510;5511;5512;5513;6030;6735;6886;6887;6888;7813;7814;8124;8125;8126;8351;8352;11103;11104;11105;11733;12140;12141;13038;13039;13040;14200	3910;3972;5508;6030;6735;6888;7814;8126;8352;11105;11733;12140;13038;14200	--	--	21541000	21178000	23385000	13629000	18725000	13003000	0	0	0	2.45846e+07	2.54024e+07	2.36475e+07	1.32128e+07	18725000	13003000	0	0	0	2.45448e+07	878162.58	0.0358	1.49803e+07	3244731.18	0.2166	0	--
105	sp|O75477|ERLN1_HUMAN	Erlin-1 OS=Homo sapiens OX=9606 GN=ERLIN1 PE=1 SV=2	ERLIN1	8.1	sp|O75477|ERLN1_HUMAN	sp|O75477|ERLN1_HUMAN	1	10	10	7	28.7	39.171	348	0	96.539	Mu_1;Mu_2;Mu_3;T43_1;T43_2;T43_3	53;324;1149;1289;1802;1905;1906;2140;2585;3166	True;True;True;True;True;True;True;True;True;True	53;327;1172;1317;1839;1958;1959;2228;2737;3336	133;134;135;136;137;138;1101;1102;5081;5588;5589;5590;5591;8095;8096;8097;8098;8517;8518;8519;9471;9472;9473;12092;12093;12094;12095;12096;12097;12098;12099;14643;14644;14645;14646;14647;14648	133;1102;5081;5591;8095;8518;8519;9472;12093;14645	--	--	19284000	25464000	20183000	82181000	70646000	76561000	0	0	0	2.20087e+07	3.05434e+07	2.04095e+07	7.96714e+07	70646000	76561000	0	0	0	2.43205e+07	5448123.56	0.2240	7.56261e+07	4584732.61	0.0606	0	--
396	sp|Q6NUQ4|TM214_HUMAN	Transmembrane protein 214 OS=Homo sapiens OX=9606 GN=TMEM214 PE=1 SV=2	TMEM214	9.5	sp|Q6NUQ4|TM214_HUMAN	sp|Q6NUQ4|TM214_HUMAN	1	12	12	12	18.3	77.15	689	0	79.677	Mu_1;Mu_2;Mu_3;T43_1;T43_2;T43_3;Vc_3	170;298;458;964;1136;1647;1797;2400;2466;2472;2520;2533	True;True;True;True;True;True;True;True;True;True;True;True	173;301;462;982;1159;1682;1834;2545;2612;2618;2668;2682	538;539;540;997;1574;4202;4203;4204;4205;4206;4207;4208;4209;5051;7290;8075;8076;8077;8078;8079;11147;11525;11617;11618;11619;11620;11799;11800;11801;11909;11910	540;997;1574;4208;5051;7290;8078;11147;11525;11618;11801;11910	--	--	18807000	17179000	20440000	38721000	36068000	35823000	0	0	0	2.14643e+07	2.06057e+07	2.06694e+07	3.75385e+07	36068000	35823000	0	0	0	2.09131e+07	478369.80	0.0229	3.64765e+07	927871.68	0.0254	0	--
339	sp|Q00610|CLH1_HUMAN	Clathrin heavy chain 1 OS=Homo sapiens OX=9606 GN=CLTC PE=1 SV=5	CLTC	5.4	sp|Q00610|CLH1_HUMAN;sp|P53675|CLH2_HUMAN	sp|Q00610|CLH1_HUMAN	2	15	15	15	11.6	191.61	1675	0	114.36	Mu_1;Mu_2;Mu_3;T43_1;T43_2;T43_3	175;720;1109;1290;1327;1333;1557;1686;1977;1981;2156;2828;2933;3029;3057	True;True;True;True;True;True;True;True;True;True;True;True;True;True;True	178;735;1129;1318;1356;1362;1592;1723;2037;2041;2252;2253;2990;3099;3197;3226	594;2479;4789;4790;5592;5723;5724;5740;5741;5742;6862;7669;7670;7671;7672;8843;8844;8848;8849;8850;8851;8852;9537;9538;13158;13159;13676;13677;13678;14054;14055;14056;14152	594;2479;4790;5592;5723;5741;6862;7672;8844;8852;9538;13159;13676;14056;14152	--	--	17697000	18056000	17270000	10656000	16108000	12515000	0	0	0	2.01974e+07	2.16577e+07	1.74638e+07	1.03306e+07	16108000	12515000	0	0	0	1.9773e+07	2128889.62	0.1077	1.29845e+07	2917190.50	0.2247	0	--
112	sp|O95347|SMC2_HUMAN	Structural maintenance of chromosomes protein 2 OS=Homo sapiens OX=9606 GN=SMC2 PE=1 SV=2	SMC2	8.8	sp|O95347|SMC2_HUMAN	sp|O95347|SMC2_HUMAN	1	16	16	16	14.6	135.65	1197	0	96.887	Mu_1;Mu_2;Mu_3;T43_1;T43_2;T43_3	492;515;760;847;1212;1256;1339;1600;1725;2137;2181;2185;2443;2506;2628;3188	True;True;True;True;True;True;True;True;True;True;True;True;True;True;True;True	497;521;777;864;1236;1282;1369;1635;1762;2225;2287;2293;2589;2654;2780;3358	1666;1667;1777;2673;3680;5307;5308;5461;5762;7009;7010;7817;9468;9634;9635;9636;9646;9647;9648;11363;11759;11760;11761;12320;14774	1667;1777;2673;3680;5307;5461;5762;7010;7817;9468;9635;9647;11363;11760;12320;14774	--	--	13945000	14878000	22363000	15808000	17531000	13844000	0	0	0	1.59153e+07	1.78457e+07	2.2614e+07	1.53253e+07	17531000	13844000	0	0	0	1.87917e+07	3448080.22	0.1835	1.55668e+07	1855329.80	0.1192	0	--
327	sp|P68371|TBB4B_HUMAN	Tubulin beta-4B chain OS=Homo sapiens OX=9606 GN=TUBB4B PE=1 SV=1	TUBB4B	4.5	sp|P68371|TBB4B_HUMAN;sp|P04350|TBB4A_HUMAN;sp|Q3ZCM7|TBB8_HUMAN	sp|P68371|TBB4B_HUMAN;sp|P04350|TBB4A_HUMAN;sp|Q3ZCM7|TBB8_HUMAN	3	13	13	3	29	49.83	445	0	91.576	Mu_1;Mu_2;Mu_3;T43_1;T43_2;T43_3	329;632;722;811;812;1260;1263;1279;1378;1461;1969;2009;2612	True;True;True;True;True;True;True;True;True;True;True;True;True	332;644;737;828;829;1287;1288;1291;1307;1410;1495;1496;2026;2071;2764	1122;2208;2481;2952;2953;2954;2955;2956;5470;5471;5472;5473;5474;5482;5483;5539;5540;5541;5897;6246;6247;6248;8779;8929;8930;8931;8932;12242;12243;12244	1122;2208;2481;2954;2956;5474;5483;5541;5897;6248;8779;8931;12242	61;62	--	15400000	8763600	27782000	22641000	16658000	24027000	0	0	0	1.75759e+07	1.05117e+07	2.80938e+07	2.19496e+07	16658000	24027000	0	0	0	1.87271e+07	8847429.74	0.4724	2.08782e+07	3799533.62	0.1820	0	--
307	sp|P62701|RS4X_HUMAN	40S ribosomal protein S4, X isoform OS=Homo sapiens OX=9606 GN=RPS4X PE=1 SV=2	RPS4X	10.9	sp|P62701|RS4X_HUMAN;sp|P22090|RS4Y1_HUMAN;sp|Q8TD47|RS4Y2_HUMAN	sp|P62701|RS4X_HUMAN;sp|P22090|RS4Y1_HUMAN;sp|Q8TD47|RS4Y2_HUMAN	3	9	9	9	33.5	29.597	263	0	57.973	Mu_1;Mu_2;Mu_3;T43_1;T43_2;T43_3;Vc_1;Vc_2;Vc_3	409;687;944;979;1096;1770;1794;2671;3102	True;True;True;True;True;True;True;True;True	413;700;962;998;1116;1807;1831;2825;3272	1398;1399;1400;1401;1402;1403;2366;2367;2368;4155;4156;4157;4158;4159;4160;4161;4241;4242;4758;4759;4760;4761;7967;7968;7969;7970;7971;8067;8068;12453;12454;12455;12456;12457;14298;14299;14300;14301	1401;2366;4158;4241;4758;7969;8068;12457;14301	--	--	18753000	16295000	12560000	36156000	31324000	26738000	0	0	0	2.14026e+07	1.95454e+07	1.2701e+07	3.50519e+07	31324000	26738000	0	0	0	1.7883e+07	4582839.93	0.2563	3.1038e+07	4164308.50	0.1342	0	--
431	sp|Q8TCG1|CIP2A_HUMAN	Protein CIP2A OS=Homo sapiens OX=9606 GN=CIP2A PE=1 SV=2	CIP2A	6.2	sp|Q8TCG1|CIP2A_HUMAN	sp|Q8TCG1|CIP2A_HUMAN	1	13	13	13	13.8	102.18	905	0	92.451	Mu_1;Mu_2;Mu_3;T43_1;T43_2;T43_3;Vc_1;Vc_3	240;277;371;732;733;1085;1093;1384;1389;1592;1724;1736;2182	True;True;True;True;True;True;True;True;True;True;True;True;True	243;280;375;747;748;1105;1113;1416;1421;1627;1761;1773;2288;2289	814;815;816;953;1267;1268;2516;2517;2518;2519;4664;4665;4750;4751;4752;4753;5911;5912;5913;5914;5915;5916;5932;5933;6955;7815;7816;7853;7854;7855;9637;9638	815;953;1268;2516;2519;4665;4750;5916;5932;6955;7815;7854;9637	--	--	19042000	10555000	19013000	16344000	19096000	17090000	0	0	0	2.17325e+07	1.26604e+07	1.92264e+07	1.58449e+07	19096000	17090000	0	0	0	1.78731e+07	4684988.97	0.2622	1.73436e+07	1640335.58	0.0946	0	--
429	sp|Q8TAG9|EXOC6_HUMAN	Exocyst complex component 6 OS=Homo sapiens OX=9606 GN=EXOC6 PE=1 SV=3	EXOC6	6.1	sp|Q8TAG9|EXOC6_HUMAN	sp|Q8TAG9|EXOC6_HUMAN	1	4	4	4	7.1	93.721	804	0	66.375	Mu_1;Mu_2;Mu_3;T43_1;T43_2;T43_3	87;444;1051;2990	True;True;True;True	89;448;1070;3157	254;255;256;257;258;259;260;261;1532;1533;4534;4535;4536;4537;4538;13885;13886	254;1533;4536;13885	--	--	19688000	11171000	15109000	9621500	7863500	8223000	0	0	0	2.24698e+07	1.33993e+07	1.52786e+07	9.32768e+06	7863500	8223000	0	0	0	1.70492e+07	4787442.77	0.2808	8.47139e+06	763039.21	0.0901	0	--
375	sp|Q15021|CND1_HUMAN	Condensin complex subunit 1 OS=Homo sapiens OX=9606 GN=NCAPD2 PE=1 SV=3	NCAPD2	6.6	sp|Q15021|CND1_HUMAN	sp|Q15021|CND1_HUMAN	1	9	9	9	6.6	157.18	1401	0	75.546	Mu_1;Mu_2;Mu_3;T43_1;T43_2;T43_3	142;455;460;556;1376;1628;1748;1757;1907	True;True;True;True;True;True;True;True;True	144;459;464;567;1408;1663;1785;1794;1960	452;453;454;1566;1567;1568;1569;1576;1577;1578;1952;1953;5895;7219;7220;7221;7222;7223;7885;7886;7887;7930;7931;7932;7933;7934;8520	454;1569;1576;1952;5895;7222;7887;7934;8520	--	--	13327000	13541000	19242000	14009000	19244000	13399000	0	0	0	1.521e+07	1.62421e+07	1.9458e+07	1.35812e+07	19244000	13399000	0	0	0	1.697e+07	2215578.55	0.1306	1.54081e+07	3323267.53	0.2157	0	--
353	sp|Q07065|CKAP4_HUMAN	Cytoskeleton-associated protein 4 OS=Homo sapiens OX=9606 GN=CKAP4 PE=1 SV=2	CKAP4	5.8	sp|Q07065|CKAP4_HUMAN	sp|Q07065|CKAP4_HUMAN	1	14	14	14	30.9	66.022	602	0	121.33	Mu_1;Mu_2;Mu_3;T43_1;T43_2;T43_3;Vc_2	279;474;667;686;1159;1445;1495;2191;2219;2348;2581;2613;2838;3010	True;True;True;True;True;True;True;True;True;True;True;True;True;True	282;479;679;699;1182;1479;1530;2302;2346;2492;2733;2765;3000;3177	956;1617;2309;2310;2311;2364;2365;5124;5125;5126;5127;6180;6181;6182;6183;6603;6604;6605;9667;9668;10110;10111;10931;10932;10933;10934;10935;12080;12081;12245;12246;13190;13191;13192;13961	956;1617;2311;2365;5127;6180;6604;9668;10111;10933;12081;12246;13192;13961	--	--	15073000	13879000	14065000	19959000	20384000	25701000	0	0	0	1.72027e+07	1.66475e+07	1.42229e+07	1.93495e+07	20384000	25701000	0	0	0	1.60243e+07	1584637.34	0.0989	2.18115e+07	3407892.41	0.1563	0	--
458	sp|Q96JB2|COG3_HUMAN	Conserved oligomeric Golgi complex subunit 3 OS=Homo sapiens OX=9606 GN=COG3 PE=1 SV=3	COG3	5.3	sp|Q96JB2|COG3_HUMAN	sp|Q96JB2|COG3_HUMAN	1	11	11	11	16.2	94.095	828	0	96.461	Mu_1;Mu_2;Mu_3;T43_1;T43_2;T43_3	70;490;1531;1743;1901;1976;2246;2258;2309;2691;3191	True;True;True;True;True;True;True;True;True;True;True	72;495;1566;1780;1954;2036;2383;2396;2448;2845;3361	187;188;1664;6725;7871;7872;8502;8840;8841;8842;10236;10288;10793;10794;10795;10796;10797;10798;12543;14785;14786;14787;14788	187;1664;6725;7872;8502;8842;10236;10288;10796;12543;14785	124;125	--	18323000	10460000	14110000	10504000	9627000	8450900	0	0	0	2.09119e+07	1.25465e+07	1.42684e+07	1.01832e+07	9627000	8450900	0	0	0	1.59089e+07	4417415.28	0.2777	9.42038e+06	884454.99	0.0939	0	--
526	sp|Q9UI26|IPO11_HUMAN	Importin-11 OS=Homo sapiens OX=9606 GN=IPO11 PE=1 SV=1	IPO11	4.9	sp|Q9UI26|IPO11_HUMAN	sp|Q9UI26|IPO11_HUMAN	1	8	8	8	8	112.53	975	0	53.698	Mu_1;Mu_2;Mu_3;T43_1;T43_2;T43_3	1605;1810;1863;1904;2197;2302;2833;3036	True;True;True;True;True;True;True;True	1640;1847;1905;1957;2313;2441;2995;3204	7060;8115;8343;8514;8515;8516;9913;9914;9915;10752;13174;13175;13176;13177;14076;14077;14078;14079	7060;8115;8343;8516;9914;10752;13174;14079	--	--	14669000	9227300	17873000	13555000	13001000	12856000	0	0	0	1.67416e+07	1.10679e+07	1.80736e+07	1.31411e+07	13001000	12856000	0	0	0	1.52944e+07	3720343.54	0.2433	1.29994e+07	142537.71	0.0110	0	--
311	sp|P62826|RAN_HUMAN	GTP-binding nuclear protein Ran OS=Homo sapiens OX=9606 GN=RAN PE=1 SV=3	RAN	7.6	sp|P62826|RAN_HUMAN	sp|P62826|RAN_HUMAN	1	6	6	6	29.6	24.423	216	0	41.563	Mu_1;Mu_2;Mu_3;T43_1;T43_2;T43_3;Vc_2;Vc_3	33;810;1089;1829;1955;2845	True;True;True;True;True;True	33;827;1109;1866;2011;3007	80;81;82;83;2950;2951;4675;4676;4677;4678;4679;4680;8207;8208;8744;8745;8746;13383;13384	80;2950;4680;8208;8746;13384	--	--	13176000	12100000	13254000	10602000	8984300	8180400	0	0	0	1.50377e+07	1.45136e+07	1.34028e+07	1.02782e+07	8984300	8180400	0	0	0	1.4318e+07	834816.00	0.0583	9.14765e+06	1058413.89	0.1157	0	--
224	sp|P35232|PHB_HUMAN	Prohibitin OS=Homo sapiens OX=9606 GN=PHB PE=1 SV=1	PHB	5.5	sp|P35232|PHB_HUMAN	sp|P35232|PHB_HUMAN	1	7	7	7	29.8	29.804	272	0	51.166	Mu_1;Mu_2;Mu_3;T43_1;T43_2;T43_3;Vc_1	16;589;764;1167;1235;2227;2237	True;True;True;True;True;True;True	16;600;781;1190;1260;2356;2370;2371	48;2083;2084;2085;2086;2678;2679;2680;2681;2682;2683;2684;2685;5139;5140;5141;5142;5143;5144;5408;5409;5410;5411;10134;10206;10207;10208;10209	48;2085;2685;5140;5411;10134;10207	--	--	13280000	12294000	10788000	11480000	10766000	10070000	0	0	0	15156357	1.47463e+07	1.09091e+07	1.11294e+07	10766000	10070000	0	0	0	1.36039e+07	2342783.51	0.1723	1.06551e+07	538374.46	0.0505	0	--
523	sp|Q9UBM7|DHCR7_HUMAN	7-dehydrocholesterol reductase OS=Homo sapiens OX=9606 GN=DHCR7 PE=1 SV=1	DHCR7	8.8	sp|Q9UBM7|DHCR7_HUMAN	sp|Q9UBM7|DHCR7_HUMAN	1	7	7	7	17.1	54.489	475	0	68.348	Mu_1;Mu_2;Mu_3;T43_1;T43_2;T43_3;Vc_1;Vc_3	804;1046;1683;2437;2608;2927;3185	True;True;True;True;True;True;True	821;1065;1720;2582;2760;3093;3355	2930;2931;4509;4510;4511;4512;4513;7657;11322;11323;11324;12205;12206;13657;13658;13659;13660;13661;13662;13663;14769;14770;14771	2931;4513;7657;11324;12205;13661;14770	--	--	13056000	9918100	0	34147000	36404000	35619000	0	0	0	1.49007e+07	1.18965e+07	0	3.31042e+07	36404000	35619000	0	0	0	1.33986e+07	2124306.71	0.1585	3.50424e+07	1723802.80	0.0492	0	--
306	sp|P62424|RL7A_HUMAN	60S ribosomal protein L7a OS=Homo sapiens OX=9606 GN=RPL7A PE=1 SV=2	RPL7A	11.3	sp|P62424|RL7A_HUMAN	sp|P62424|RL7A_HUMAN	1	10	10	10	35	29.995	266	0	118.9	Mu_1;Mu_2;Mu_3;T43_1;T43_2;T43_3;Vc_1	129;1124;1421;1908;2218;2617;2718;2719;2830;3062	True;True;True;True;True;True;True;True;True;True	131;1147;1455;1961;2345;2769;2874;2875;2992;3231	412;413;5016;5017;5018;6083;6084;6085;6086;6087;8521;8522;8523;8524;8525;10108;10109;12258;12259;12260;12719;12720;12721;12722;12723;12724;12725;13162;14162	413;5018;6087;8525;10109;12260;12719;12725;13162;14162	--	--	16082000	10905000	8554600	65719000	61014000	59192000	0	0	0	1.83543e+07	1.30802e+07	8.65062e+06	6.37121e+07	61014000	59192000	0	0	0	1.33617e+07	4857937.23	0.3636	6.1306e+07	2274145.92	0.0371	0	--
239	sp|P42345|MTOR_HUMAN	Serine/threonine-protein kinase mTOR OS=Homo sapiens OX=9606 GN=MTOR PE=1 SV=1	MTOR	7.2	sp|P42345|MTOR_HUMAN	sp|P42345|MTOR_HUMAN	1	10	10	10	4.7	288.89	2549	0	65.412	Mu_1;Mu_2;Mu_3;T43_1;T43_2;T43_3	50;414;463;593;639;707;1273;1514;1684;2503	True;True;True;True;True;True;True;True;True;True	50;418;467;604;651;720;1301;1549;1721;2651	126;1416;1591;1592;1593;1594;1595;2094;2230;2231;2232;2436;2437;2438;2439;2440;5524;6675;7658;7659;7660;7661;7662;11747;11748;11749;11750;11751;11752	126;1416;1592;2094;2231;2437;5524;6675;7659;11752	--	--	11500000	10003000	13681000	6843500	7082300	6232900	0	0	0	1.31249e+07	1.19983e+07	1.38346e+07	6.63451e+06	7082300	6232900	0	0	0	1.29859e+07	925986.51	0.0713	6.6499e+06	424909.14	0.0639	0	--
86	sp|O15260|SURF4_HUMAN	Surfeit locus protein 4 OS=Homo sapiens OX=9606 GN=SURF4 PE=1 SV=3	SURF4	7.9	sp|O15260|SURF4_HUMAN	sp|O15260|SURF4_HUMAN	1	5	5	5	17.8	30.394	269	0	36.149	Mu_1;Mu_2;Mu_3;T43_1;T43_2;T43_3	1464;1885;2247;2249;2487	True;True;True;True;True	1499;1938;2384;2385;2387;2633;2634;2635	6260;6261;8427;8428;8429;8430;8431;8432;8433;8434;8435;8436;8437;8438;10237;10238;10239;10240;10241;10242;10243;10244;10245;10246;10247;10250;11692;11693;11694;11695;11696;11697;11698;11699;11700;11701;11702;11703;11704;11705;11706;11707;11708	6260;8434;10243;10250;11705	51;52;53	--	16169000	13535000	3811900	26636000	21307000	28210000	0	0	0	1.84535e+07	1.62349e+07	3.85469e+06	2.58226e+07	21307000	28210000	0	0	0	1.28477e+07	7866787.02	0.6122	2.51132e+07	3505751.80	0.1396	0	--
92	sp|O43156|TTI1_HUMAN	TELO2-interacting protein 1 homolog OS=Homo sapiens OX=9606 GN=TTI1 PE=1 SV=3	TTI1	5.8	sp|O43156|TTI1_HUMAN	sp|O43156|TTI1_HUMAN	1	6	6	6	6.1	122.07	1089	0	69.07	Mu_1;Mu_2;Mu_3;T43_1;T43_2;T43_3	384;412;1082;1439;2752;3089	True;True;True;True;True;True	388;416;1102;1473;2908;3259	1298;1299;1300;1301;1413;1414;4661;6165;6166;6167;6168;6169;12828;12829;12830;14261	1301;1413;4661;6169;12830;14261	--	--	11948000	9537900	13177000	8646400	11305000	10394000	0	0	0	1.36362e+07	1.14404e+07	1.33249e+07	8.38236e+06	11305000	10394000	0	0	0	1.28005e+07	1188080.47	0.0928	1.00271e+07	1495468.56	0.1491	0	--
486	sp|Q9BXW9|FACD2_HUMAN	Fanconi anemia group D2 protein OS=Homo sapiens OX=9606 GN=FANCD2 PE=1 SV=2	FANCD2	5.7	sp|Q9BXW9|FACD2_HUMAN	sp|Q9BXW9|FACD2_HUMAN	1	5	5	5	4.5	164.13	1451	0	57.971	Mu_1;Mu_2;Mu_3;T43_1;T43_2;T43_3	134;437;1157;2002;2368	True;True;True;True;True	136;441;1180;2064;2513	421;1511;1512;5117;8904;10996	421;1511;5117;8904;10996	--	--	12241000	9517500	12749000	5326300	8894900	5790400	0	0	0	1.39706e+07	1.1416e+07	1.28921e+07	5.16365e+06	8894900	5790400	0	0	0	1.27595e+07	1282437.43	0.1005	6.61632e+06	1998040.93	0.3020	0	--
535	sp|Q9UPT5|EXOC7_HUMAN	Exocyst complex component 7 OS=Homo sapiens OX=9606 GN=EXOC7 PE=1 SV=3	EXOC7	6.8	sp|Q9UPT5|EXOC7_HUMAN	sp|Q9UPT5|EXOC7_HUMAN	1	8	8	8	10.9	83.381	735	0	55.987	Mu_1;Mu_2;Mu_3;T43_1;T43_2;T43_3	315;316;342;713;785;950;1503;2963	True;True;True;True;True;True;True;True	318;319;345;726;802;968;1538;3129	1046;1047;1048;1049;1150;1151;1152;1153;1154;1155;2452;2800;2801;4170;4171;6640;13808	1046;1049;1153;2452;2800;4170;6640;13808	--	--	11442000	10403000	12236000	10005000	7134900	7715900	0	0	0	1.30587e+07	1.24781e+07	1.23733e+07	9.69947e+06	7134900	7715900	0	0	0	1.26367e+07	369182.92	0.0292	8.18342e+06	1344687.25	0.1643	0	--
265	sp|P51648|AL3A2_HUMAN	Aldehyde dehydrogenase family 3 member A2 OS=Homo sapiens OX=9606 GN=ALDH3A2 PE=1 SV=1	ALDH3A2	8	sp|P51648|AL3A2_HUMAN;sp|P48448|AL3B2_HUMAN	sp|P51648|AL3A2_HUMAN	2	6	6	5	11.3	54.847	485	0	38.995	Mu_1;Mu_2;Mu_3;T43_1;T43_2;T43_3	1090;1129;1250;1737;1738;3134	True;True;True;True;True;True	1110;1152;1276;1774;1775;3304	4681;4682;4683;5035;5036;5037;5038;5039;5449;5450;5451;5452;7856;7857;7858;7859;7860;7861;14466	4681;5036;5449;7858;7860;14466	--	--	10131000	9992800	13836000	11670000	10094000	10338000	0	0	0	1.15624e+07	1.19861e+07	1.39913e+07	1.13136e+07	10094000	10338000	0	0	0	1.25133e+07	1297427.68	0.1037	1.05819e+07	645352.49	0.0610	0	--
179	sp|P15880|RS2_HUMAN	40S ribosomal protein S2 OS=Homo sapiens OX=9606 GN=RPS2 PE=1 SV=2	RPS2	10.9	sp|P15880|RS2_HUMAN	sp|P15880|RS2_HUMAN	1	6	6	6	21.8	31.324	293	0	46.137	Mu_1;Mu_2;Mu_3;T43_1;T43_2;T43_3;Vc_2;Vc_3	879;1033;1175;2504;2735;2812	True;True;True;True;True;True	896;1052;1198;2652;2891;2973	3769;3770;3771;3772;4480;4481;5173;11753;11754;11755;11756;11757;12776;13109;13110;13111	3769;4480;5173;11755;12776;13111	--	--	10964000	10660000	10766000	28102000	23070000	23212000	0	0	0	1.25131e+07	12786374	1.08868e+07	2.72438e+07	23070000	23212000	0	0	0	1.20621e+07	1026946.05	0.0852	2.45086e+07	2369828.48	0.0967	0	--
372	sp|Q14764|MVP_HUMAN	Major vault protein OS=Homo sapiens OX=9606 GN=MVP PE=1 SV=4	MVP	5.1	sp|Q14764|MVP_HUMAN	sp|Q14764|MVP_HUMAN	1	11	11	11	14.1	99.326	893	0	77.761	Mu_1;Mu_2;Mu_3;T43_1;T43_2;T43_3;Vc_1;Vc_2;Vc_3	287;459;871;986;1125;1226;1529;2071;2468;2614;2998	True;True;True;True;True;True;True;True;True;True;True	290;463;888;1005;1148;1251;1564;2138;2614;2766;3165	976;977;978;1575;3741;4255;4256;4257;4258;4259;4260;5019;5020;5021;5022;5023;5024;5384;5385;5386;6716;6717;9123;9124;11529;11530;12247;13910	978;1575;3741;4257;5024;5386;6717;9124;11530;12247;13910	--	--	9696400	11261000	11423000	14013000	16405000	18934000	0	0	0	1.10664e+07	1.35073e+07	1.15512e+07	1.35851e+07	16405000	18934000	0	0	0	1.20416e+07	1292207.74	0.1073	1.6308e+07	2675784.27	0.1641	0	--
351	sp|Q07020|RL18_HUMAN	60S ribosomal protein L18 OS=Homo sapiens OX=9606 GN=RPL18 PE=1 SV=2	RPL18	12.2	sp|Q07020|RL18_HUMAN	sp|Q07020|RL18_HUMAN	1	6	6	6	31.4	21.634	188	0	48.458	Mu_1;Mu_2;Mu_3;T43_1;T43_2;T43_3;Vc_2;Vc_3	876;1253;2615;2715;2716;2717	True;True;True;True;True;True	893;1279;2767;2871;2872;2873	3757;3758;3759;3760;5457;5458;12248;12249;12250;12251;12252;12253;12254;12255;12256;12711;12712;12713;12714;12715;12716;12717;12718	3757;5457;12254;12711;12714;12718	--	--	8730700	11482000	12080000	32962000	24701000	22968000	0	0	0	9.96428e+06	1.37723e+07	1.22156e+07	3.19554e+07	24701000	22968000	0	0	0	1.19841e+07	1914565.79	0.1598	2.65415e+07	4768003.44	0.1797	0	--
116	sp|O95864|FADS2_HUMAN	Acyl-CoA 6-desaturase OS=Homo sapiens OX=9606 GN=FADS2 PE=1 SV=1	FADS2	9.2	sp|O95864|FADS2_HUMAN	sp|O95864|FADS2_HUMAN	1	5	5	5	14	52.259	444	0	54.64	Mu_1;Mu_2;Mu_3;T43_1;T43_2;T43_3	96;736;867;1064;2929	True;True;True;True;True	98;751;884;1084;3095	316;317;318;319;320;321;2523;2524;2525;2526;3731;3732;3733;3734;3735;4593;4594;4595;4596;4597;13665;13666;13667;13668;13669	318;2526;3735;4597;13669	--	--	13212000	8843700	8944600	13104000	13946000	16068000	0	0	0	1.50787e+07	1.06078e+07	9.045e+06	1.27038e+07	13946000	16068000	0	0	0	1.15772e+07	3131509.16	0.2704	1.42393e+07	1701152.58	0.1195	0	--
473	sp|Q99442|SEC62_HUMAN	Translocation protein SEC62 OS=Homo sapiens OX=9606 GN=SEC62 PE=1 SV=1	SEC62	7.1	sp|Q99442|SEC62_HUMAN	sp|Q99442|SEC62_HUMAN	1	6	6	6	10.3	45.861	399	0	49.644	Mu_1;Mu_2;Mu_3;T43_1;T43_2;T43_3	154;696;893;1269;1363;2870	True;True;True;True;True;True	156;709;911;1297;1395;3034	481;2404;2405;3912;5514;5515;5516;5517;5518;5519;5855;5856;5857;5858;5859;13471	481;2405;3912;5518;5857;13471	--	--	9643200	6518700	15621000	94736000	71277000	36818000	0	0	0	1.10057e+07	7.819e+06	1.57963e+07	9.18429e+07	71277000	36818000	0	0	0	1.15403e+07	4015453.78	0.3480	6.6646e+07	27803254.66	0.4172	0	--
63	sp|A5YKK6|CNOT1_HUMAN	CCR4-NOT transcription complex subunit 1 OS=Homo sapiens OX=9606 GN=CNOT1 PE=1 SV=2	CNOT1	7.1	sp|A5YKK6|CNOT1_HUMAN	sp|A5YKK6|CNOT1_HUMAN	1	9	9	9	4.5	266.94	2376	0	53.309	Mu_1;Mu_2;Mu_3;T43_1;T43_2;T43_3	3;334;380;406;616;742;997;1349;1942	True;True;True;True;True;True;True;True;True	3;337;384;410;627;757;1016;1379;1998	16;17;1131;1132;1285;1386;1387;1388;1389;2155;2156;2541;4313;5801;5802;5803;5804;8689;8690	17;1131;1285;1386;2156;2541;4313;5802;8689	--	--	7192900	9078600	14793000	6860100	9287900	6592500	0	0	0	8.2092e+06	1.08895e+07	1.4959e+07	6.65061e+06	9287900	6592500	0	0	0	1.13526e+07	3398667.00	0.2994	7.51034e+06	1539690.37	0.2050	0	--
408	sp|Q7Z3U7|MON2_HUMAN	Protein MON2 homolog OS=Homo sapiens OX=9606 GN=MON2 PE=1 SV=3	MON2	6	sp|Q7Z3U7|MON2_HUMAN	sp|Q7Z3U7|MON2_HUMAN	1	10	10	10	6.3	190.36	1717	0	58.71	Mu_1;Mu_2;Mu_3;T43_1;T43_2;T43_3;Vc_2	336;486;1180;1311;1732;1896;1974;2587;2978;3149	True;True;True;True;True;True;True;True;True;True	339;491;1203;1340;1769;1949;2034;2739;3144;3319	1135;1653;5186;5187;5669;5670;5671;5672;7841;8479;8835;8836;12101;13840;14534	1135;1653;5187;5671;7841;8479;8836;12101;13840;14534	--	--	7994500	9532400	12129000	6921100	10393000	8179900	0	0	0	9.12406e+06	1.14338e+07	1.22651e+07	6.70974e+06	10393000	8179900	0	0	0	1.0941e+07	1627503.45	0.1488	8.42755e+06	1854074.62	0.2200	0	--
108	sp|O94874|UFL1_HUMAN	E3 UFM1-protein ligase 1 OS=Homo sapiens OX=9606 GN=UFL1 PE=1 SV=2	UFL1	6.8	sp|O94874|UFL1_HUMAN	sp|O94874|UFL1_HUMAN	1	7	7	7	10.2	89.594	794	0	45.79	Mu_1;Mu_2;Mu_3;T43_1;T43_2;T43_3	54;320;772;791;2133;2742;2804	True;True;True;True;True;True;True	54;323;789;808;2219;2898;2964	139;1075;1076;2699;2700;2701;2702;2816;9448;12797;12798;12799;13092	139;1075;2700;2816;9448;12797;13092	--	--	13037000	7068600	9311700	6077000	5571000	0	0	0	0	1.4879e+07	8.47859e+06	9.41622e+06	5.89142e+06	5571000	0	0	0	0	1.09246e+07	3456566.45	0.3165	5.73121e+06	226571.53	0.0395	0	--
392	sp|Q5UIP0|RIF1_HUMAN	Telomere-associated protein RIF1 OS=Homo sapiens OX=9606 GN=RIF1 PE=1 SV=2	RIF1	5.2	sp|Q5UIP0|RIF1_HUMAN	sp|Q5UIP0|RIF1_HUMAN	1	9	9	9	4.9	274.46	2472	0	58.932	Mu_1;Mu_2;Mu_3;T43_1;T43_2;T43_3	389;868;958;1314;1826;2220;2502;2507;3024	True;True;True;True;True;True;True;True;True	393;885;976;1343;1863;2347;2650;2655;3192	1310;3736;4192;5677;5678;5679;8199;8200;8201;8202;8203;8204;10112;11745;11746;11762;14010;14011	1310;3736;4192;5677;8200;10112;11745;11762;14010	--	--	7836200	8573400	12011000	10054000	14645000	13598000	0	0	0	8.94339e+06	1.02836e+07	1.21458e+07	9.74697e+06	14645000	13598000	0	0	0	1.04576e+07	1608293.68	0.1538	1.26633e+07	2579322.61	0.2037	0	--
402	sp|Q6YHU6|THADA_HUMAN	Thyroid adenoma-associated protein OS=Homo sapiens OX=9606 GN=THADA PE=1 SV=1	THADA	6	sp|Q6YHU6|THADA_HUMAN	sp|Q6YHU6|THADA_HUMAN	1	6	6	6	3.4	219.6	1953	0	37.759	Mu_1;Mu_2;Mu_3;T43_1;T43_2;T43_3	794;1144;1247;2356;2646;2913	True;True;True;True;True;True	811;1167;1273;2501;2799;3077	2833;2834;2835;2836;2837;2838;5068;5069;5442;5443;10960;10961;10962;10963;10964;12389;13567	2834;5069;5442;10964;12389;13567	--	--	10045000	7647600	10541000	7189900	9534700	7201400	0	0	0	1.14643e+07	9.17308e+06	1.06593e+07	6.97033e+06	9534700	7201400	0	0	0	1.04322e+07	1162358.65	0.1114	7.90214e+06	1418546.85	0.1795	0	--
166	sp|P11021|BIP_HUMAN	Endoplasmic reticulum chaperone BiP OS=Homo sapiens OX=9606 GN=HSPA5 PE=1 SV=2	HSPA5	4.8	sp|P11021|BIP_HUMAN	sp|P11021|BIP_HUMAN	1	10	9	9	17.4	72.332	654	0	85.083	Mu_1;Mu_2;Mu_3;T43_1;T43_2;T43_3	644;1200;1202;1309;1310;1995;1996;2512;2801;3040	True;False;True;True;True;True;True;True;True;True	656;1223;1225;1338;1339;2056;2057;2660;2961;3208	2241;5253;5262;5263;5264;5660;5661;5662;5663;5664;5665;5666;5667;5668;8894;8895;11780;11781;13083;14087;14088	2241;5253;5263;5662;5667;8894;8895;11781;13083;14088	--	--	7837600	7802100	12455000	12917000	10532000	15417000	0	0	0	8.94499e+06	9.3584e+06	1.25948e+07	1.25225e+07	10532000	15417000	0	0	0	1.02994e+07	1998596.60	0.1940	1.28238e+07	2456403.41	0.1916	0	--
130	sp|P04259|K2C6B_HUMAN	Keratin, type II cytoskeletal 6B OS=Homo sapiens OX=9606 GN=KRT6B PE=1 SV=5	KRT6B	8.2	sp|P04259|K2C6B_HUMAN	sp|P04259|K2C6B_HUMAN	1	43	4	2	6.6	60.066	564	0	43.096	Mu_1;Mu_2;Mu_3;T43_1;T43_2;T43_3;Vc_1;Vc_2;Vc_3	67;74;247;278;292;516;517;747;757;758;905;1011;1294;1385;1400;1494;1623;1752;1930;1937;1938;1944;2015;2080;2096;2145;2177;2178;2294;2378;2481;2482;2524;2525;2602;2603;2696;2956;3092;3109;3110;3112;3192	False;False;False;False;True;False;False;False;False;False;False;False;False;False;False;False;False;False;False;False;False;False;False;False;False;True;False;False;True;True;False;False;False;False;False;False;False;False;False;False;False;False;False	69;76;250;281;295;522;523;763;774;775;923;1030;1322;1417;1434;1529;1658;1789;1986;1993;1994;2000;2077;2150;2172;2173;2234;2235;2283;2284;2433;2523;2627;2628;2672;2673;2754;2755;2851;3122;3262;3279;3280;3282;3362	166;167;168;169;170;171;172;173;174;175;209;210;211;212;213;214;215;216;862;863;864;865;866;867;868;869;870;871;872;873;954;955;986;1778;1779;1780;1781;1782;1783;2578;2638;2639;2640;2641;2642;2643;2644;2645;2646;2647;2648;2649;2650;2651;2652;2653;2654;2655;2656;2657;2658;2659;2660;2661;2662;2663;2664;2665;3942;4350;4351;4352;4353;4354;5600;5601;5602;5603;5604;5605;5606;5607;5608;5609;5610;5917;59…	167;214;866;955;986;1782;1783;2578;2639;2654;3942;4354;5609;5919;5963;6602;7184;7901;8618;8661;8673;8710;8949;9159;9228;9484;9627;9630;10723;11042;11675;11676;11866;11875;12180;12183;12591;13790;14283;14321;14323;14336;14789	--	--	7495700	9936300	0	0	8584900	17026000	0	0	0	8.55478e+06	1.19183e+07	0	0	8584900	17026000	0	0	0	1.02365e+07	2378382.66	0.2323	12805450	5968762.52	0.4659	0	--
318	sp|P62906|RL10A_HUMAN	60S ribosomal protein L10a OS=Homo sapiens OX=9606 GN=RPL10A PE=1 SV=2	RPL10A	10.6	sp|P62906|RL10A_HUMAN	sp|P62906|RL10A_HUMAN	1	5	5	5	27.2	24.831	217	0	40.282	Mu_1;Mu_2;Mu_3;T43_1;T43_2;T43_3	309;514;840;1237;1422	True;True;True;True;True	312;520;857;1262;1456	1030;1775;1776;3669;5413;5414;5415;5416;6088;6089;6090;6091;6092;6093	1030;1775;3669;5416;6091	--	--	8071000	9292700	9925000	23343000	24083000	16692000	0	0	0	9.21137e+06	1.11463e+07	1.00364e+07	2.26302e+07	24083000	16692000	0	0	0	1.01314e+07	970974.86	0.0959	2.11351e+07	3915769.45	0.1852	0	--
321	sp|P62917|RL8_HUMAN	60S ribosomal protein L8 OS=Homo sapiens OX=9606 GN=RPL8 PE=1 SV=2	RPL8	11.6	sp|P62917|RL8_HUMAN	sp|P62917|RL8_HUMAN	1	3	3	3	10.9	28.024	257	0	22.107	Mu_1;Mu_2;Mu_3;T43_1;T43_2;T43_3	260;261;339	True;True;True	263;264;342	906;907;908;909;910;1139;1140;1141;1142;1143;1144;1145	908;910;1142	--	--	9125600	8614300	9171000	15628000	10865000	14203000	0	0	0	1.0415e+07	1.03326e+07	9.27394e+06	1.51508e+07	10865000	14203000	0	0	0	1.00072e+07	636343.67	0.0636	1.34063e+07	2251231.80	0.1679	0	--
493	sp|Q9H330|TM245_HUMAN	Transmembrane protein 245 OS=Homo sapiens OX=9606 GN=TMEM245 PE=1 SV=3	TMEM245	9.2	sp|Q9H330|TM245_HUMAN	sp|Q9H330|TM245_HUMAN	1	3	3	3	4.7	97.356	879	0	48.418	Mu_1;Mu_2;Mu_3;T43_1;T43_2;T43_3	185;323;2112	True;True;True	188;326;2192	607;608;609;610;611;612;613;614;615;616;617;618;1096;1097;1098;1099;1100;9322;9323	615;1096;9323	--	--	9090000	8697300	8844800	20171000	16284000	19573000	0	0	0	1.03743e+07	1.04322e+07	8.94408e+06	1.9555e+07	16284000	19573000	0	0	0	9.91686e+06	842952.55	0.0850	1.84707e+07	1893735.31	0.1025	0	--
456	sp|Q96ER3|SAAL1_HUMAN	Protein SAAL1 OS=Homo sapiens OX=9606 GN=SAAL1 PE=1 SV=2	SAAL1	4.1	sp|Q96ER3|SAAL1_HUMAN	sp|Q96ER3|SAAL1_HUMAN	1	3	3	3	8.6	53.557	474	0	24.401	Mu_1;Mu_2;Mu_3;T43_1;T43_2;T43_3	1832;1914;2972	True;True;True	1869;1967;3138	8241;8242;8243;8244;8547;8548;8549;8550;8551;8552;13827;13828	8244;8551;13827	--	--	8768200	9104800	8441100	7061700	7954600	9282700	0	0	0	1.00071e+07	1.0921e+07	8.53585e+06	6.84605e+06	7954600	9282700	0	0	0	9.82129e+06	1203357.95	0.1225	8.02778e+06	1219972.70	0.1520	0	--
190	sp|P21333|FLNA_HUMAN	Filamin-A OS=Homo sapiens OX=9606 GN=FLNA PE=1 SV=4	FLNA	6	sp|P21333|FLNA_HUMAN;sp|O75369|FLNB_HUMAN;sp|Q14315|FLNC_HUMAN	sp|P21333|FLNA_HUMAN	3	15	15	15	7.9	280.74	2647	0	111.11	Mu_1;Mu_2;Mu_3;T43_1;T43_2;T43_3	122;124;127;285;343;413;1036;1272;1324;1406;2285;2499;2505;2869;3033	True;True;True;True;True;True;True;True;True;True;True;True;True;True;True	124;126;129;288;346;417;1055;1300;1353;1440;2424;2647;2653;3033;3201	397;405;410;974;1156;1157;1158;1159;1415;4484;5522;5523;5715;5716;6005;10648;10649;11735;11758;13470;14069;14070;14071	397;405;410;974;1157;1415;4484;5523;5715;6005;10649;11735;11758;13470;14070	--	--	7273900	9980100	8947000	15214000	18722000	14390000	0	0	0	8.30164e+06	1.19709e+07	9.04743e+06	1.47494e+07	18722000	14390000	0	0	0	9.77331e+06	1939317.42	0.1984	1.59538e+07	2404063.08	0.1507	0	--
186	sp|P18124|RL7_HUMAN	60S ribosomal protein L7 OS=Homo sapiens OX=9606 GN=RPL7 PE=1 SV=1	RPL7	11.3	sp|P18124|RL7_HUMAN	sp|P18124|RL7_HUMAN	1	8	8	8	35.1	29.225	248	0	62.043	Mu_1;Mu_2;Mu_3;T43_1;T43_2;T43_3	550;728;1131;1321;1341;1411;2583;2773	True;True;True;True;True;True;True;True	560;743;1154;1350;1371;1445;2735;2932	1903;2503;2504;2505;5042;5705;5706;5707;5708;5765;5766;5767;5768;5769;5770;6015;6016;6017;12087;12088;12975;12976;12977;12978;12979;12980;12981;12982	1903;2504;5042;5705;5770;6017;12087;12977	--	--	9903800	6570800	9993600	16363000	14960000	13567000	0	0	0	1.13031e+07	7.88149e+06	1.01058e+07	1.58633e+07	14960000	13567000	0	0	0	9.76346e+06	1736311.83	0.1778	1.47968e+07	1156829.37	0.0782	0	--
354	sp|Q07666|KHDR1_HUMAN	KH domain-containing, RNA-binding, signal transduction-associated protein 1 OS=Homo sapiens OX=9606 GN=KHDRBS1 PE=1 SV=1	KHDRBS1	9	sp|Q07666|KHDR1_HUMAN;sp|Q5VWX1|KHDR2_HUMAN	sp|Q07666|KHDR1_HUMAN	2	5	5	5	9.7	48.227	443	0	36.056	Mu_1;Mu_2;Mu_3;T43_1;T43_2;T43_3;Vc_1;Vc_2;Vc_3	1238;1239;1348;1726;2965	True;True;True;True;True	1263;1264;1378;1763;3131	5417;5418;5419;5420;5421;5422;5423;5798;5799;5800;7818;13812	5417;5419;5799;7818;13812	--	--	7603800	9058100	9494500	11001000	11711000	17137000	0	0	0	8.67816e+06	1.08649e+07	9.60107e+06	1.06651e+07	11711000	17137000	0	0	0	9.71472e+06	1097812.93	0.1130	1.3171e+07	3474229.41	0.2638	0	--
85	sp|O15258|RER1_HUMAN	Protein RER1 OS=Homo sapiens OX=9606 GN=RER1 PE=1 SV=1	RER1	9.9	sp|O15258|RER1_HUMAN	sp|O15258|RER1_HUMAN	1	5	5	5	29.6	22.958	196	0	53.192	Mu_1;Mu_2;Mu_3;T43_1;T43_2;T43_3	1553;2175;2350;2351;2861	True;True;True;True;True	1588;2281;2494;2495;2496;3025	6846;6847;6848;6849;6850;6851;9622;9623;9624;10937;10938;10939;10940;10941;10942;10943;10944;10945;10946;10947;10948;10949;13447	6847;9624;10937;10944;13447	50	--	9989200	7338300	8044600	12185000	17020000	16511000	0	0	0	1.14006e+07	8.80209e+06	8.1349e+06	1.18129e+07	17020000	16511000	0	0	0	9.44586e+06	1725405.69	0.1827	1.51146e+07	2870697.65	0.1900	0	--
413	sp|Q86VP6|CAND1_HUMAN	Cullin-associated NEDD8-dissociated protein 1 OS=Homo sapiens OX=9606 GN=CAND1 PE=1 SV=2	CAND1	5.5	sp|Q86VP6|CAND1_HUMAN	sp|Q86VP6|CAND1_HUMAN	1	6	6	6	5.8	136.37	1230	0	56.837	Mu_1;Mu_2;Mu_3;T43_1;T43_2;T43_3	12;193;304;603;1117;2807	True;True;True;True;True;True	12;196;307;614;1137;2967	38;39;40;41;42;43;638;639;640;1022;2123;2124;4831;13099;13100	41;640;1022;2123;4831;13100	--	--	8812400	9432100	6837500	5173500	7036800	6235300	0	0	0	1.00575e+07	1.13135e+07	6.91425e+06	5.01551e+06	7036800	6235300	0	0	0	9.42844e+06	2266110.54	0.2404	6.09587e+06	1017832.20	0.1670	0	--
231	sp|P36578|RL4_HUMAN	60S ribosomal protein L4 OS=Homo sapiens OX=9606 GN=RPL4 PE=1 SV=5	RPL4	11.7	sp|P36578|RL4_HUMAN	sp|P36578|RL4_HUMAN	1	16	16	16	30.4	47.697	427	0	134.88	Mu_1;Mu_2;Mu_3;T43_1;T43_2;T43_3;Vc_1;Vc_2;Vc_3	0;48;49;762;983;1152;1153;1241;1380;1381;1925;2040;2054;2269;2388;2857	True;True;True;True;True;True;True;True;True;True;True;True;True;True;True;True	0;48;49;779;1002;1175;1176;1266;1412;1413;1981;2104;2118;2407;2533;3021	0;1;2;3;4;5;6;122;123;124;125;2676;4252;5091;5092;5093;5427;5903;5904;5905;5906;8598;9043;9082;9083;10505;10506;10507;10508;10509;11108;13423;13424	0;122;125;2676;4252;5091;5093;5427;5904;5906;8598;9043;9083;10508;11108;13424	--	--	10538000	7273200	6937600	37027000	29411000	48705000	0	0	0	1.20269e+07	8.724e+06	7.01547e+06	3.58963e+07	29411000	48705000	0	0	0	9.25547e+06	2547652.56	0.2753	3.80041e+07	9818188.13	0.2584	0	--
94	sp|O43592|XPOT_HUMAN	Exportin-T OS=Homo sapiens OX=9606 GN=XPOT PE=1 SV=2	XPOT	5	sp|O43592|XPOT_HUMAN	sp|O43592|XPOT_HUMAN	1	10	10	10	12	109.96	962	0	58.572	Mu_1;Mu_2;Mu_3;T43_1;T43_2;T43_3;Vc_1;Vc_3	164;253;530;574;1298;1453;1819;2165;2891;3173	True;True;True;True;True;True;True;True;True;True	167;256;538;585;1326;1487;1856;2264;3055;3343	520;891;1833;1834;2039;5631;6204;8129;9566;13513;13514;14668	520;891;1834;2039;5631;6204;8129;9566;13513;14668	--	--	9447100	7086100	8363600	6526400	10230000	7999600	0	0	0	1.07819e+07	8.49958e+06	8.45748e+06	6.3271e+06	10230000	7999600	0	0	0	9.24632e+06	1330017.96	0.1438	8.18557e+06	1958086.23	0.2392	0	--
525	sp|Q9UI10|EI2BD_HUMAN	Translation initiation factor eIF-2B subunit delta OS=Homo sapiens OX=9606 GN=EIF2B4 PE=1 SV=2	EIF2B4	9.9	sp|Q9UI10|EI2BD_HUMAN	sp|Q9UI10|EI2BD_HUMAN	1	8	8	8	18.5	57.557	523	0	55.289	Mu_1;Mu_2;Mu_3;T43_1;T43_2;T43_3;Vc_3	275;631;660;1245;1326;1549;2911;3069	True;True;True;True;True;True;True;True	278;643;672;1271;1355;1584;3075;3239	951;2207;2275;5439;5440;5722;6836;13559;13560;13561;13562;13563;13564;13565;14182	951;2207;2275;5439;5722;6836;13561;14182	--	--	8745600	4452600	12207000	8826100	5029800	5884000	0	0	0	9.98128e+06	5.34077e+06	1.2344e+07	8.55657e+06	5029800	5884000	0	0	0	9.22202e+06	3562825.88	0.3863	6.49012e+06	1839853.76	0.2835	0	--
304	sp|P62280|RS11_HUMAN	40S ribosomal protein S11 OS=Homo sapiens OX=9606 GN=RPS11 PE=1 SV=3	RPS11	11	sp|P62280|RS11_HUMAN	sp|P62280|RS11_HUMAN	1	8	8	8	34.2	18.431	158	0	48.579	Mu_1;Mu_2;Mu_3;T43_1;T43_2;T43_3;Vc_3	59;377;545;546;1248;2260;2966;2967	True;True;True;True;True;True;True;True	59;381;555;556;1274;2398;3132;3133	149;1278;1895;1896;1897;5444;5445;5446;5447;10292;13813;13814;13815	149;1278;1895;1897;5446;10292;13813;13814	--	--	7185600	6548400	11084000	28026000	23156000	19765000	0	0	0	8.20087e+06	7.85462e+06	1.12084e+07	2.71701e+07	23156000	19765000	0	0	0	9.08797e+06	1844501.78	0.2030	2.33637e+07	3706940.26	0.1587	0	--
489	sp|Q9C0H2|TTYH3_HUMAN	Protein tweety homolog 3 OS=Homo sapiens OX=9606 GN=TTYH3 PE=1 SV=3	TTYH3	5.1	sp|Q9C0H2|TTYH3_HUMAN	sp|Q9C0H2|TTYH3_HUMAN	1	4	4	4	6.5	57.544	523	0	36.433	Mu_1;Mu_2;Mu_3;T43_1;T43_2;T43_3	27;984;2142;2270	True;True;True;True	27;1003;2231;2408	66;67;4253;9476;10510;10511;10512;10513	66;4253;9476;10512	--	--	7715100	6545000	9526600	6023600	5260300	4753600	0	0	0	8.80518e+06	7.85055e+06	9.63353e+06	5.83965e+06	5260300	4753600	0	0	0	8.76309e+06	892238.29	0.1018	5.28452e+06	543430.66	0.1028	0	--
128	sp|P04114|APOB_HUMAN	Apolipoprotein B-100 OS=Homo sapiens OX=9606 GN=APOB PE=1 SV=2	APOB	7	sp|P04114|APOB_HUMAN	sp|P04114|APOB_HUMAN	1	4	3	3	0.7	515.6	4563	0	20.671	Mu_1;Mu_2;Mu_3;T43_1;T43_2;T43_3	671;1480;2637;2985	True;True;True;False	683;1515;2790;3151	2317;2318;2319;2320;2321;6298;6299;12356;12357;12358;12359;13863	2317;6298;12359;13863	--	--	6612900	8159300	0	0	4843500	4786800	0	0	0	7.54725e+06	9.78685e+06	0	0	4843500	4786800	0	0	0	8.66705e+06	1583639.38	0.1827	4815150	40093.52	0.0083	0	--
507	sp|Q9NTJ3|SMC4_HUMAN	Structural maintenance of chromosomes protein 4 OS=Homo sapiens OX=9606 GN=SMC4 PE=1 SV=2	SMC4	6.8	sp|Q9NTJ3|SMC4_HUMAN	sp|Q9NTJ3|SMC4_HUMAN	1	8	8	8	7.2	147.18	1288	0	53.718	Mu_1;Mu_2;Mu_3;T43_1;T43_2;T43_3	512;642;844;1563;2143;2399;2494;2934	True;True;True;True;True;True;True;True	518;654;861;1598;2232;2544;2642;3100	1760;1761;2239;3675;6881;9477;11146;11723;11724;13679	1760;2239;3675;6881;9477;11146;11724;13679	--	--	6322900	8663500	8091800	5938100	5239500	5521100	0	0	0	7.21627e+06	1.03916e+07	8.18263e+06	5756762	5239500	5521100	0	0	0	8.59684e+06	1627697.05	0.1893	5.50579e+06	258970.89	0.0470	0	--
253	sp|P46821|MAP1B_HUMAN	Microtubule-associated protein 1B OS=Homo sapiens OX=9606 GN=MAP1B PE=1 SV=2	MAP1B	4.4	sp|P46821|MAP1B_HUMAN;sp|P78559|MAP1A_HUMAN	sp|P46821|MAP1B_HUMAN	2	13	13	13	6.4	270.63	2468	0	99.588	Mu_1;Mu_2;Mu_3;T43_1;T43_2;T43_3	139;274;325;476;689;834;1083;1769;2023;2555;2582;2725;2756	True;True;True;True;True;True;True;True;True;True;True;True;True	141;277;328;481;702;851;1103;1806;2085;2704;2734;2881;2912	442;949;950;1103;1104;1105;1619;1620;1621;2375;3486;4662;7966;8987;11979;11980;11981;11982;12082;12083;12084;12085;12086;12749;12835	442;949;1105;1620;2375;3486;4662;7966;8987;11982;12083;12749;12835	--	--	7570200	8285900	6728500	17370000	31230000	23307000	0	0	0	8.63981e+06	9.93871e+06	6.80402e+06	1.68396e+07	31230000	23307000	0	0	0	8.46085e+06	1574985.32	0.1861	2.37922e+07	7207481.80	0.3030	0	--
145	sp|P06493|CDK1_HUMAN	Cyclin-dependent kinase 1 OS=Homo sapiens OX=9606 GN=CDK1 PE=1 SV=3	CDK1	8.8	sp|P06493|CDK1_HUMAN	sp|P06493|CDK1_HUMAN	1	5	5	5	18.2	34.095	297	0	32.599	Mu_1;Mu_2;T43_1;T43_2;T43_3	467;468;1283;1941;2498	True;True;True;True;True	471;472;1311;1997;2646	1599;1600;1601;1602;5574;8684;8685;8686;8687;8688;11734	1599;1602;5574;8688;11734	--	--	7927200	6508800	0	6205900	7484100	6981200	0	0	0	9.04725e+06	7.80712e+06	0	6.01638e+06	7484100	6981200	0	0	0	8.42719e+06	876900.57	0.1041	6.82723e+06	745874.15	0.1093	0	--
527	sp|Q9UIA9|XPO7_HUMAN	Exportin-7 OS=Homo sapiens OX=9606 GN=XPO7 PE=1 SV=3	XPO7	6.3	sp|Q9UIA9|XPO7_HUMAN	sp|Q9UIA9|XPO7_HUMAN	1	10	10	10	11.1	123.91	1087	0	65.1	Mu_1;Mu_2;Mu_3;T43_1;T43_2;T43_3	57;200;1026;1254;1334;2168;2712;2772;2777;2971	True;True;True;True;True;True;True;True;True;True	57;203;1045;1280;1363;2268;2868;2931;2936;3137	146;662;663;664;4449;5459;5743;9571;9572;9573;12699;12700;12974;12993;13826	146;664;4449;5459;5743;9572;12699;12974;12993;13826	--	--	7701300	6397700	8431800	8658200	8465900	8746200	0	0	0	8.78943e+06	7.67386e+06	8.52644e+06	8.3938e+06	8465900	8746200	0	0	0	8.32991e+06	583173.47	0.0700	8.5353e+06	186170.59	0.0218	0	--
365	sp|Q13315|ATM_HUMAN	Serine-protein kinase ATM OS=Homo sapiens OX=9606 GN=ATM PE=1 SV=4	ATM	6.8	sp|Q13315|ATM_HUMAN	sp|Q13315|ATM_HUMAN	1	16	16	16	6.2	350.68	3056	0	116.66	Mu_1;Mu_2;Mu_3;T43_1;T43_2;T43_3	291;375;645;874;1192;1358;1366;1471;1813;1844;1948;2206;2405;2406;2447;2461	True;True;True;True;True;True;True;True;True;True;True;True;True;True;True;True	294;379;657;891;1215;1390;1398;1506;1850;1881;2004;2325;2550;2551;2593;2607	985;1272;1273;1274;1275;2242;2243;3753;3754;5229;5230;5849;5869;5870;6284;8120;8121;8277;8720;8721;9977;9978;11153;11154;11369;11370;11478	985;1274;2243;3754;5230;5849;5869;6284;8120;8277;8720;9977;11153;11154;11370;11478	112	--	5938700	8211700	8094200	8736700	17841000	13577000	0	0	0	6.77779e+06	9.84971e+06	8.18505e+06	8.4699e+06	17841000	13577000	0	0	0	8.27085e+06	1537753.96	0.1859	1.3296e+07	4691870.27	0.3528	0	--
512	sp|Q9NZ01|TECR_HUMAN	Very-long-chain enoyl-CoA reductase OS=Homo sapiens OX=9606 GN=TECR PE=1 SV=1	TECR	9.8	sp|Q9NZ01|TECR_HUMAN	sp|Q9NZ01|TECR_HUMAN	1	7	7	7	19.8	36.034	308	0	51.571	Mu_1;Mu_2;Mu_3;T43_1;T43_2;T43_3;Vc_1	588;1126;1632;1716;1870;2456;2658	True;True;True;True;True;True;True	599;1149;1667;1753;1915;2602;2812	2079;2080;2081;2082;5025;5026;5027;5028;7233;7234;7235;7236;7237;7792;8362;11445;11446;12424;12425	2080;5027;7236;7792;8362;11446;12425	138	--	8092200	5941500	0	16226000	16769000	16446000	0	0	0	9.23556e+06	7.12666e+06	0	1.57305e+07	16769000	16446000	0	0	0	8.18111e+06	1491216.36	0.1823	1.63152e+07	531507.07	0.0326	0	--
503	sp|Q9NQC3|RTN4_HUMAN	Reticulon-4 OS=Homo sapiens OX=9606 GN=RTN4 PE=1 SV=2	RTN4	4.1	sp|Q9NQC3|RTN4_HUMAN	sp|Q9NQC3|RTN4_HUMAN	1	4	4	4	4.1	129.93	1192	0	44.944	Mu_1;Mu_2;Mu_3;T43_1;T43_2;T43_3	987;1040;1100;3176	True;True;True;True	1006;1059;1120;3346	4261;4262;4263;4264;4265;4266;4267;4268;4492;4493;4494;4495;4770;14683;14684;14685	4268;4495;4770;14683	--	--	8815500	5739700	5980400	36511000	27275000	31064000	0	0	0	1.00611e+07	6.88461e+06	6.04753e+06	3.5396e+07	27275000	31064000	0	0	0	7.6644e+06	2117347.77	0.2763	3.1245e+07	4063541.93	0.1300	0	--
436	sp|Q8WUY1|THEM6_HUMAN	Protein THEM6 OS=Homo sapiens OX=9606 GN=THEM6 PE=1 SV=2	THEM6	9.8	sp|Q8WUY1|THEM6_HUMAN	sp|Q8WUY1|THEM6_HUMAN	1	3	3	3	14.9	23.865	208	0	24.673	Mu_1;Mu_2;Mu_3;T43_1;T43_2;T43_3	133;821;1629	True;True;True	135;838;1664	418;419;420;2978;2979;2980;2981;2982;7224	420;2980;7224	--	--	5871200	7163300	0	5812300	7186500	8083800	0	0	0	6.70075e+06	8.59218e+06	0	5.6348e+06	7186500	8083800	0	0	0	7.64647e+06	1337440.45	0.1749	6.96837e+06	1238984.33	0.1778	0	--
430	sp|Q8TB61|S35B2_HUMAN	Adenosine 3'-phospho 5'-phosphosulfate transporter 1 OS=Homo sapiens OX=9606 GN=SLC35B2 PE=1 SV=1	SLC35B2	9.4	sp|Q8TB61|S35B2_HUMAN	sp|Q8TB61|S35B2_HUMAN	1	5	5	5	10.2	47.514	432	0	45.27	Mu_1;Mu_2;Mu_3;T43_1;T43_2;T43_3	254;332;333;852;2595	True;True;True;True;True	257;335;336;869;2747	892;893;894;895;1129;1130;3689;3690;12133;12134;12135;12136;12137	894;1129;1130;3689;12137	--	--	7628500	5969300	6783200	19174000	16570000	12627000	0	0	0	8.70635e+06	7.16001e+06	6.85934e+06	1.85885e+07	16570000	12627000	0	0	0	7.57523e+06	991042.63	0.1308	1.59285e+07	3032065.03	0.1903	0	--
93	sp|O43570|CAH12_HUMAN	Carbonic anhydrase 12 OS=Homo sapiens OX=9606 GN=CA12 PE=1 SV=1	CA12	7.2	sp|O43570|CAH12_HUMAN	sp|O43570|CAH12_HUMAN	1	2	2	2	7.3	39.45	354	0	20.084	Mu_1;Mu_2;Mu_3;T43_1;T43_2;T43_3	2109;3095	True;True	2188;3265	9305;14289;14290;14291	9305;14289	--	--	0	8722300	4015100	1681100	2208000	2133600	0	0	0	0	1.04622e+07	4.06017e+06	1.62976e+06	2208000	2133600	0	0	0	7.26116e+06	4526889.69	0.6235	1.99045e+06	314575.93	0.1581	0	--
301	sp|P62266|RS23_HUMAN	40S ribosomal protein S23 OS=Homo sapiens OX=9606 GN=RPS23 PE=1 SV=3	RPS23	11.2	sp|P62266|RS23_HUMAN	sp|P62266|RS23_HUMAN	1	2	2	2	16.1	15.807	143	0	14.561	Mu_1;Mu_2;Mu_3;T43_1;T43_2;T43_3	207;1365	True;True	210;1397	682;683;684;685;5865;5866;5867;5868	684;5866	--	--	5649100	6618300	0	10542000	14704000	13041000	0	0	0	6.44727e+06	7.93847e+06	0	1.02201e+07	14704000	13041000	0	0	0	7.19287e+06	1054433.94	0.1466	1.2655e+07	2266756.04	0.1790	0	--
389	sp|Q5JTH9|RRP12_HUMAN	RRP12-like protein OS=Homo sapiens OX=9606 GN=RRP12 PE=1 SV=2	RRP12	9	sp|Q5JTH9|RRP12_HUMAN	sp|Q5JTH9|RRP12_HUMAN	1	7	7	7	5.6	143.7	1297	0	61.828	Mu_1;Mu_2;Mu_3;T43_1;T43_2;T43_3	878;1337;1561;1658;2949;2954;3050	True;True;True;True;True;True;True	895;1367;1596;1693;3115;3120;3219	3764;3765;3766;3767;3768;5756;5757;6869;7326;7327;7328;7329;13732;13733;13788;14130	3768;5756;6869;7327;13733;13788;14130	--	--	6030600	5668500	7079000	5952700	12453000	8454900	0	0	0	6.88268e+06	6.79921e+06	7.15846e+06	5.77092e+06	12453000	8454900	0	0	0	6.94678e+06	188009.20	0.0271	8.89294e+06	3362509.42	0.3781	0	--
344	sp|Q02543|RL18A_HUMAN	60S ribosomal protein L18a OS=Homo sapiens OX=9606 GN=RPL18A PE=1 SV=2	RPL18A	11.3	sp|Q02543|RL18A_HUMAN	sp|Q02543|RL18A_HUMAN	1	4	4	4	25.6	20.762	176	0	31.275	Mu_1;Mu_2;Mu_3;T43_1;T43_2;T43_3;Vc_1;Vc_2;Vc_3	477;1161;2532;2871	True;True;True;True	482;1184;2681;3035	1622;1623;1624;5129;5130;5131;11908;13472	1622;5131;11908;13472	--	--	5654000	5950800	0	17516000	15221000	11864000	0	0	0	6.45286e+06	7.13782e+06	0	1.69811e+07	15221000	11864000	0	0	0	6795342	484336.37	0.0713	1.46887e+07	2599745.71	0.1770	0	--
338	sp|Q00325|MPCP_HUMAN	Phosphate carrier protein, mitochondrial OS=Homo sapiens OX=9606 GN=SLC25A3 PE=1 SV=2	SLC25A3	9.8	sp|Q00325|MPCP_HUMAN	sp|Q00325|MPCP_HUMAN	1	4	4	4	12.2	40.094	362	0	40.265	Mu_1;Mu_2;Mu_3;T43_1;T43_2;T43_3	1021;1038;1275;1712	True;True;True;True	1040;1057;1303;1749	4414;4415;4416;4486;4487;5527;5528;5529;5530;7785	4415;4487;5529;7785	--	--	5655100	5886400	0	22927000	14951000	21729000	0	0	0	6.45412e+06	7.06057e+06	0	2.22269e+07	14951000	21729000	0	0	0	6.75735e+06	428827.51	0.0635	1.96356e+07	4064631.36	0.2070	0	--
219	sp|P31689|DNJA1_HUMAN	DnaJ homolog subfamily A member 1 OS=Homo sapiens OX=9606 GN=DNAJA1 PE=1 SV=2	DNAJA1	7.1	sp|P31689|DNJA1_HUMAN	sp|P31689|DNJA1_HUMAN	1	4	4	4	11.3	44.868	397	0	30.406	Mu_1;Mu_2;Mu_3;T43_1;T43_2;T43_3	668;872;2027;2674	True;True;True;True	680;889;2089;2828	2312;3742;3743;3744;3745;8992;8993;12483;12484;12485;12486	2312;3745;8993;12486	--	--	5783600	0	0	6337500	6665100	8226000	0	0	0	6.60078e+06	0	0	6.14397e+06	6665100	8226000	0	0	0	6.60078e+06	--	--	7.01169e+06	1083425.17	0.1545	0	--
236	sp|P40429|RL13A_HUMAN	60S ribosomal protein L13a OS=Homo sapiens OX=9606 GN=RPL13A PE=1 SV=2	RPL13A	11.6	sp|P40429|RL13A_HUMAN;sp|Q6NVV1|R13P3_HUMAN	sp|P40429|RL13A_HUMAN	2	4	4	4	19.7	23.577	203	0	26.797	Mu_1;Mu_2;Mu_3;T43_1;T43_2;T43_3	91;1373;1441;3167	True;True;True;True	93;1405;1475;3337	294;295;296;5888;6172;14649;14650	296;5888;6172;14649	--	--	5973100	5304900	0	6704500	6146400	6836300	0	0	0	6.81705e+06	6.36308e+06	0	6.49976e+06	6146400	6836300	0	0	0	6.59007e+06	321005.75	0.0487	6.49415e+06	344984.20	0.0531	0	--
509	sp|Q9NV70|EXOC1_HUMAN	Exocyst complex component 1 OS=Homo sapiens OX=9606 GN=EXOC1 PE=1 SV=4	EXOC1	6.6	sp|Q9NV70|EXOC1_HUMAN	sp|Q9NV70|EXOC1_HUMAN	1	3	3	3	3.2	101.98	894	0	19.11	Mu_1;Mu_2;Mu_3;T43_1;T43_2;T43_3	189;1287;1677	True;True;True	192;1315;1714	630;631;632;5583;5584;5585;7637;7638	630;5583;7637	--	--	6474800	4472500	6894500	2984600	3484300	3768400	0	0	0	7.38964e+06	5.36464e+06	6.97189e+06	2.89346e+06	3484300	3768400	0	0	0	6.57539e+06	1069141.24	0.1626	3.38205e+06	446343.68	0.1320	0	--
205	sp|P26373|RL13_HUMAN	60S ribosomal protein L13 OS=Homo sapiens OX=9606 GN=RPL13 PE=1 SV=4	RPL13	12.2	sp|P26373|RL13_HUMAN	sp|P26373|RL13_HUMAN	1	6	6	6	25.1	24.261	211	0	43.756	Mu_1;Mu_2;Mu_3;T43_1;T43_2;T43_3;Vc_1;Vc_2	906;1132;2303;2668;2841;2938	True;True;True;True;True;True	924;1155;2442;2822;3003;3104	3943;3944;3945;5043;10753;12448;12449;12450;13369;13370;13371;13692	3945;5043;10753;12450;13371;13692	--	--	0	7963500	3549800	25325000	17722000	26093000	0	0	0	0	9.552e+06	3.58965e+06	2.45516e+07	17722000	26093000	0	0	0	6.57082e+06	4216019.58	0.6416	2.27889e+07	4455207.72	0.1955	0	--
464	sp|Q96N66|MBOA7_HUMAN	Lysophospholipid acyltransferase 7 OS=Homo sapiens OX=9606 GN=MBOAT7 PE=1 SV=2	MBOAT7	9.1	sp|Q96N66|MBOA7_HUMAN	sp|Q96N66|MBOA7_HUMAN	1	4	4	4	11.2	52.764	472	0	67.95	Mu_1;Mu_2;Mu_3;T43_1;T43_2;T43_3	37;117;566;1918	True;True;True;True	37;119;577;1974	89;90;91;92;93;94;95;381;382;383;384;2009;2010;2011;8578;8579;8580;8581;8582	95;384;2010;8582	--	--	5629600	6681500	5194500	13879000	12735000	16447000	0	0	0	6.42502e+06	8.01427e+06	5.25281e+06	1.34552e+07	12735000	16447000	0	0	0	6.56403e+06	1385972.48	0.2111	1.42124e+07	1968447.84	0.1385	0	--
293	sp|P61619|S61A1_HUMAN	Protein transport protein Sec61 subunit alpha isoform 1 OS=Homo sapiens OX=9606 GN=SEC61A1 PE=1 SV=2	SEC61A1	8.2	sp|P61619|S61A1_HUMAN;sp|Q9H9S3|S61A2_HUMAN	sp|P61619|S61A1_HUMAN;sp|Q9H9S3|S61A2_HUMAN	2	4	4	4	6.7	52.264	476	0	25.096	Mu_1;Mu_2;Mu_3;T43_1;T43_2;T43_3	104;708;1196;1197	True;True;True;True	106;721;1219;1220	340;341;342;343;2441;5236;5237;5238;5239	341;2441;5236;5239	--	--	6098100	5751800	5346600	14378000	13288000	10857000	0	0	0	6.95971e+06	6.89912e+06	5.40661e+06	1.39389e+07	13288000	10857000	0	0	0	6.42182e+06	879713.65	0.1370	1.26946e+07	1624392.80	0.1280	0	--
254	sp|P48444|COPD_HUMAN	Coatomer subunit delta OS=Homo sapiens OX=9606 GN=ARCN1 PE=1 SV=1	ARCN1	6.1	sp|P48444|COPD_HUMAN	sp|P48444|COPD_HUMAN	1	4	4	4	9	57.21	511	0	23.7	Mu_1;Mu_2;Mu_3;T43_1;T43_2;T43_3;Vc_1;Vc_3	676;1042;2829;3049	True;True;True;True	688;1061;2991;3218	2326;4500;13160;13161;14125;14126;14127;14128;14129	2326;4500;13161;14128	--	--	7818600	3927100	5557000	7502800	7363000	6624100	0	0	0	8.92331e+06	4.71045e+06	5.61938e+06	7.27368e+06	7363000	6624100	0	0	0	6.41771e+06	2216990.27	0.3454	7.08693e+06	403299.83	0.0569	0	--
257	sp|P49411|EFTU_HUMAN	Elongation factor Tu, mitochondrial OS=Homo sapiens OX=9606 GN=TUFM PE=1 SV=2	TUFM	7.7	sp|P49411|EFTU_HUMAN	sp|P49411|EFTU_HUMAN	1	4	4	4	10	49.541	452	0	28.313	Mu_1;Mu_2;Mu_3;T43_1;T43_2;T43_3	75;1037;1222;1613	True;True;True;True	77;1056;1247;1648	217;4485;5375;7112;7113;7114	217;4485;5375;7113	--	--	5918800	4727700	6513800	6467600	8481700	9250900	0	0	0	6.75508e+06	5.67074e+06	6.58691e+06	6.27009e+06	8481700	9250900	0	0	0	6.33758e+06	583584.89	0.0921	8.0009e+06	1547476.12	0.1934	0	--
196	sp|P22735|TGM1_HUMAN	Protein-glutamine gamma-glutamyltransferase K OS=Homo sapiens OX=9606 GN=TGM1 PE=1 SV=4	TGM1	5.9	sp|P22735|TGM1_HUMAN	sp|P22735|TGM1_HUMAN	1	4	4	4	6.5	89.786	817	0	40.907	Mu_1;Mu_2;Mu_3;T43_1;T43_2;T43_3;Vc_1;Vc_2	263;612;1345;1498	True;True;True;True	266;623;1375;1533	915;916;917;2148;5775;5776;6613;6614	917;2148;5775;6614	--	--	0	5233000	0	1888000	1829800	2023200	0	0	0	0	6.27684e+06	0	1.83034e+06	1829800	2023200	0	0	0	6.27684e+06	--	--	1.89445e+06	111504.14	0.0589	0	--
135	sp|P04844|RPN2_HUMAN	Dolichyl-diphosphooligosaccharide--protein glycosyltransferase subunit 2 OS=Homo sapiens OX=9606 GN=RPN2 PE=1 SV=3	RPN2	5.5	sp|P04844|RPN2_HUMAN	sp|P04844|RPN2_HUMAN	1	5	5	5	9	69.283	631	0	45.726	Mu_1;Mu_2;T43_1;T43_2;T43_3	1872;2097;2647;2648;3133	True;True;True;True;True	1917;2174;2800;2801;3303	8366;8367;8368;9238;12390;12391;12392;14464;14465	8367;9238;12390;12392;14465	--	--	6385200	4380200	0	10743000	5391500	8538300	0	0	0	7.28738e+06	5.25393e+06	0	1.04149e+07	5391500	8538300	0	0	0	6.27065e+06	1437865.69	0.2293	8.11491e+06	2538337.23	0.3128	0	--
109	sp|O94905|ERLN2_HUMAN	Erlin-2 OS=Homo sapiens OX=9606 GN=ERLIN2 PE=1 SV=1	ERLIN2	5.3	sp|O94905|ERLN2_HUMAN	sp|O94905|ERLN2_HUMAN	1	9	6	6	19.5	37.839	339	0	45.507	Mu_1;Mu_2;Mu_3;T43_1;T43_2;T43_3	52;1289;1375;1803;2042;2140;2585;2837;3043	True;False;True;True;True;False;False;True;True	52;1317;1407;1840;2106;2228;2737;2999;3211	132;5588;5589;5590;5591;5890;5891;5892;5893;5894;8099;9055;9471;9472;9473;12092;12093;12094;12095;12096;12097;12098;12099;13184;13185;13186;13187;13188;13189;14093	132;5591;5893;8099;9055;9472;12093;13185;14093	--	--	5121000	5495400	0	29193000	19608000	24040000	0	0	0	5.84456e+06	6.59158e+06	0	2.83015e+07	19608000	24040000	0	0	0	6.21807e+06	528225.50	0.0850	2.39832e+07	4347031.71	0.1813	0	--
260	sp|P50402|EMD_HUMAN	Emerin OS=Homo sapiens OX=9606 GN=EMD PE=1 SV=1	EMD	5.2	sp|P50402|EMD_HUMAN	sp|P50402|EMD_HUMAN	1	3	3	3	12.6	28.994	254	0	19.353	Mu_1;Mu_2;Mu_3;T43_1;T43_2;T43_3;Vc_1;Vc_2;Vc_3	212;1354;2805	True;True;True	215;1386;2965	700;701;702;703;5826;13093;13094;13095	703;5826;13094	--	--	5633000	4749800	6289400	7204200	6320800	5503300	0	0	0	6.4289e+06	5.69725e+06	6.36e+06	6.9842e+06	6320800	5503300	0	0	0	6.16205e+06	403996.45	0.0656	6.26943e+06	741784.19	0.1183	0	--
406	sp|Q7L576|CYFP1_HUMAN	Cytoplasmic FMR1-interacting protein 1 OS=Homo sapiens OX=9606 GN=CYFIP1 PE=1 SV=1	CYFIP1	6.9	sp|Q7L576|CYFP1_HUMAN;sp|Q96F07|CYFP2_HUMAN	sp|Q7L576|CYFP1_HUMAN;sp|Q96F07|CYFP2_HUMAN	2	3	3	3	2.9	145.18	1253	0	18.919	Mu_1;Mu_2;Mu_3;T43_1;T43_2;T43_3	549;1554;1911	True;True;True	559;1589;1964	1900;1901;1902;6852;8537;8538;8539	1902;6852;8537	--	--	4580700	5867400	0	0	4266200	2966400	0	0	0	5227916	7.03778e+06	0	0	4266200	2966400	0	0	0	6.13285e+06	1279769.52	0.2087	3616300	919097.49	0.2542	0	--
345	sp|Q02878|RL6_HUMAN	60S ribosomal protein L6 OS=Homo sapiens OX=9606 GN=RPL6 PE=1 SV=3	RPL6	11.3	sp|Q02878|RL6_HUMAN	sp|Q02878|RL6_HUMAN	1	8	8	8	28.5	32.728	288	0	51.405	Mu_1;Mu_2;Mu_3;T43_1;T43_2;T43_3	110;145;848;1102;1142;2950;3201;3202	True;True;True;True;True;True;True;True	112;147;865;1122;1165;3116;3371;3372	357;459;3681;3682;4772;5064;5065;13734;13735;14820;14821;14822;14823;14824	357;459;3681;4772;5065;13734;14820;14824	--	--	5755700	4507100	6287400	24443000	13357000	15619000	0	0	0	6.56893e+06	5.40614e+06	6.35797e+06	2.36966e+07	13357000	15619000	0	0	0	6.11102e+06	619485.79	0.1014	1.75575e+07	5435533.05	0.3095	0	--
214	sp|P30050|RL12_HUMAN	60S ribosomal protein L12 OS=Homo sapiens OX=9606 GN=RPL12 PE=1 SV=1	RPL12	10.1	sp|P30050|RL12_HUMAN	sp|P30050|RL12_HUMAN	1	3	3	3	24.8	17.818	165	0	21.182	Mu_1;Mu_2;Mu_3;T43_1;T43_2;T43_3	624;1179;2075	True;True;True	635;1202;2144	2192;2193;2194;5183;5184;5185;9143	2194;5184;9143	--	--	0	5077900	0	12320000	7569000	10146000	0	0	0	0	6.0908e+06	0	1.19438e+07	7569000	10146000	0	0	0	6.0908e+06	--	--	9.88626e+06	2198921.48	0.2224	0	--
442	sp|Q92538|GBF1_HUMAN	Golgi-specific brefeldin A-resistance guanine nucleotide exchange factor 1 OS=Homo sapiens OX=9606 GN=GBF1 PE=1 SV=2	GBF1	5.5	sp|Q92538|GBF1_HUMAN	sp|Q92538|GBF1_HUMAN	1	7	7	7	5.1	206.44	1859	0	53.346	Mu_1;Mu_2;Mu_3;T43_1;T43_2;T43_3	36;39;605;1084;2346;2446;2895	True;True;True;True;True;True;True	36;39;616;1104;2490;2592;3059	86;87;88;98;2128;4663;10928;11367;11368;13518	86;98;2128;4663;10928;11368;13518	--	--	4059100	5697400	6112400	4926700	5286300	5007600	0	0	0	4.63262e+06	6.83387e+06	6.18101e+06	4.77625e+06	5286300	5007600	0	0	0	5.8825e+06	1130580.38	0.1922	5.02338e+06	255392.36	0.0508	0	--
71	sp|O00743|PPP6_HUMAN	Serine/threonine-protein phosphatase 6 catalytic subunit OS=Homo sapiens OX=9606 GN=PPP6C PE=1 SV=1	PPP6C	5.4	sp|O00743|PPP6_HUMAN	sp|O00743|PPP6_HUMAN	1	4	4	4	14.1	35.144	305	0	23.873	Mu_1;Mu_2;Mu_3;T43_1;T43_2;T43_3	860;1841;3046;3150	True;True;True;True	877;1878;3215;3320	3708;3709;8273;8274;14115;14116;14117;14118;14119;14535;14536;14537;14538	3708;8273;14119;14535	--	--	5026300	5156400	5320200	4575000	5452100	4559900	0	0	0	5.73648e+06	6.18496e+06	5.37992e+06	4.43529e+06	5452100	4559900	0	0	0	5.76712e+06	403394.55	0.0699	4.81576e+06	554595.23	0.1152	0	--
210	sp|P27635|RL10_HUMAN	60S ribosomal protein L10 OS=Homo sapiens OX=9606 GN=RPL10 PE=1 SV=4	RPL10	10.7	sp|P27635|RL10_HUMAN;sp|Q96L21|RL10L_HUMAN	sp|P27635|RL10_HUMAN	2	3	3	3	14	24.604	214	0	19.595	Mu_1;Mu_2;Mu_3;T43_1;T43_2;T43_3	615;859;1581	True;True;True	626;876;1616	2152;2153;2154;3705;3706;3707;6914	2154;3705;6914	--	--	3768500	5999400	0	34674000	29672000	16296000	0	0	0	4.30096e+06	7.19611e+06	0	3.36151e+07	29672000	16296000	0	0	0	5.74854e+06	2047183.85	0.3561	2.65277e+07	9077606.97	0.3422	0	--
308	sp|P62750|RL23A_HUMAN	60S ribosomal protein L23a OS=Homo sapiens OX=9606 GN=RPL23A PE=1 SV=1	RPL23A	11.2	sp|P62750|RL23A_HUMAN	sp|P62750|RL23A_HUMAN	1	3	3	3	19.2	17.695	156	0	18.135	Mu_1;Mu_2;Mu_3;T43_1;T43_2;T43_3	1388;1929;2993	True;True;True	1420;1985;3160	5931;8610;13890;13891;13892;13893	5931;8610;13891	--	--	4476800	5273700	0	8678500	7306600	6299300	0	0	0	5.10934e+06	6.32566e+06	0	8.41348e+06	7306600	6299300	0	0	0	5.7175e+06	860069.07	0.1504	7.33979e+06	1057478.54	0.1441	0	--
504	sp|Q9NR50|EI2BG_HUMAN	Translation initiation factor eIF-2B subunit gamma OS=Homo sapiens OX=9606 GN=EIF2B3 PE=1 SV=1	EIF2B3	6.4	sp|Q9NR50|EI2BG_HUMAN	sp|Q9NR50|EI2BG_HUMAN	1	5	5	5	14.2	50.24	452	0	33.74	Mu_1;Mu_2;Mu_3;T43_1;T43_2;T43_3	433;857;888;1674;2361	True;True;True;True;True	437;874;906;1711;2506	1498;1499;1500;1501;1502;1503;1504;3699;3700;3701;3702;3703;3896;3897;7402;7403;10978	1503;3699;3896;7403;10978	--	--	6807200	3500000	5050900	5807500	4377900	4994100	0	0	0	7.769e+06	4.19815e+06	5.10759e+06	5.63015e+06	4377900	4994100	0	0	0	5.69158e+06	1855673.58	0.3260	5.00072e+06	626151.45	0.1252	0	--
87	sp|O15269|SPTC1_HUMAN	Serine palmitoyltransferase 1 OS=Homo sapiens OX=9606 GN=SPTLC1 PE=1 SV=1	SPTLC1	5.9	sp|O15269|SPTC1_HUMAN	sp|O15269|SPTC1_HUMAN	1	6	6	6	16.1	52.743	473	0	44.049	Mu_1;Mu_2;Mu_3;T43_1;T43_2;T43_3	8;442;635;1644;2404;3129	True;True;True;True;True;True	8;446;647;1679;2549;3299	27;1528;2212;7284;11152;14454;14455;14456;14457	27;1528;2212;7284;11152;14455	--	--	5561900	4933600	4474500	6111100	6093800	8074500	0	0	0	6.34775e+06	5.91772e+06	4.52472e+06	5.92448e+06	6093800	8074500	0	0	0	5.59673e+06	952959.02	0.1703	6.69759e+06	1195438.16	0.1785	0	--
476	sp|Q9BPX3|CND3_HUMAN	Condensin complex subunit 3 OS=Homo sapiens OX=9606 GN=NCAPG PE=1 SV=1	NCAPG	5.3	sp|Q9BPX3|CND3_HUMAN	sp|Q9BPX3|CND3_HUMAN	1	5	5	5	6.3	114.33	1015	0	30.767	Mu_1;Mu_2;Mu_3;T43_1;T43_2;T43_3	217;256;725;1138;2442	True;True;True;True;True	220;259;740;1161;2588	716;717;899;2495;2496;5055;11360;11361;11362	716;899;2496;5055;11360	--	--	4334100	5583800	5068600	5706300	6573900	5572300	0	0	0	4.94647e+06	6.69761e+06	5.12549e+06	5.53204e+06	6573900	5572300	0	0	0	5.58986e+06	963509.19	0.1724	5.89275e+06	590239.32	0.1002	0	--
519	sp|Q9UBB4|ATX10_HUMAN	Ataxin-10 OS=Homo sapiens OX=9606 GN=ATXN10 PE=1 SV=1	ATXN10	4.9	sp|Q9UBB4|ATX10_HUMAN	sp|Q9UBB4|ATX10_HUMAN	1	7	7	7	19.2	53.488	475	0	71.366	Mu_1;Mu_2;Mu_3;T43_1;T43_2;T43_3	79;710;1313;1574;1887;1963;2878	True;True;True;True;True;True;True	81;723;1342;1609;1940;2019;3042	236;2443;5674;5675;5676;6901;8441;8442;8763;8764;8765;13489	236;2443;5674;6901;8441;8764;13489	--	--	5920600	3822500	5188000	9354700	5486300	9806300	0	0	0	6.75713e+06	4.58498e+06	5.24623e+06	9.06903e+06	5486300	9806300	0	0	0	5.52945e+06	1113426.41	0.2014	8.12054e+06	2310912.47	0.2846	0	--
280	sp|P57088|TMM33_HUMAN	Transmembrane protein 33 OS=Homo sapiens OX=9606 GN=TMEM33 PE=1 SV=2	TMEM33	10	sp|P57088|TMM33_HUMAN	sp|P57088|TMM33_HUMAN	1	3	3	3	12.6	27.978	247	0	19.616	Mu_1;Mu_2;Mu_3;T43_1;T43_2;T43_3	183;1016;1756	True;True;True	186;1035;1793	604;605;4405;4406;7926;7927;7928;7929	604;4405;7929	--	--	0	4601700	0	7248700	10697000	0	0	0	0	0	5.51961e+06	0	7.02734e+06	10697000	0	0	0	0	5.51961e+06	--	--	8.86217e+06	2594842.31	0.2928	0	--
74	sp|O14684|PTGES_HUMAN	Prostaglandin E synthase OS=Homo sapiens OX=9606 GN=PTGES PE=1 SV=2	PTGES	9.8	sp|O14684|PTGES_HUMAN	sp|O14684|PTGES_HUMAN	1	2	2	2	13.2	17.102	152	0	34.477	Mu_1;Mu_2;Mu_3;T43_1;T43_2;T43_3	92;2825	True;True	94;2987	297;298;299;300;301;302;303;304;305;306;13152;13153;13154;13155	306;13152	--	--	4052400	4761600	5063800	23512000	17428000	19365000	0	0	0	4.62497e+06	5.71141e+06	5.12064e+06	2.2794e+07	17428000	19365000	0	0	0	5.15234e+06	543911.18	0.1056	1.98623e+07	2717346.36	0.1368	0	--
465	sp|Q96P63|SPB12_HUMAN	Serpin B12 OS=Homo sapiens OX=9606 GN=SERPINB12 PE=1 SV=1	SERPINB12	5.2	sp|Q96P63|SPB12_HUMAN	sp|Q96P63|SPB12_HUMAN	1	3	3	3	8.1	46.276	405	0	38.457	Mu_1;Mu_2;Mu_3;T43_1;T43_2;T43_3;Vc_3	66;1171;2744	True;True;True	68;1194;2900	162;163;164;165;5155;5156;5157;12804;12805	163;5157;12804	--	--	3527400	7620200	2161500	4600600	3127400	5191400	0	0	0	4.02579e+06	9.14022e+06	2.18576e+06	4.46011e+06	3127400	5191400	0	0	0	5.11726e+06	3603413.26	0.7042	4.25964e+06	1046501.65	0.2457	0	--
191	sp|P21796|VDAC1_HUMAN	Voltage-dependent anion-selective channel protein 1 OS=Homo sapiens OX=9606 GN=VDAC1 PE=1 SV=2	VDAC1	8.9	sp|P21796|VDAC1_HUMAN	sp|P21796|VDAC1_HUMAN	1	5	5	5	19.8	30.772	283	0	54.07	Mu_1;Mu_2;Mu_3;T43_1;T43_2;T43_3	331;1790;1791;2988;3048	True;True;True;True;True	334;1827;1828;3155;3217	1126;1127;1128;8055;8056;8057;8058;8059;13873;13874;13875;13876;14121;14122;14123;14124	1127;8055;8056;13876;14124	--	--	3047400	6110100	4359400	15483000	14429000	12792000	0	0	0	3.47797e+06	7.3289e+06	4.40833e+06	1.50102e+07	14429000	12792000	0	0	0	5.07173e+06	2009347.25	0.3962	1.40771e+07	1150212.72	0.0817	0	--
222	sp|P31944|CASPE_HUMAN	Caspase-14 OS=Homo sapiens OX=9606 GN=CASP14 PE=1 SV=2	CASP14	5.3	sp|P31944|CASPE_HUMAN	sp|P31944|CASPE_HUMAN	1	5	5	5	18.2	27.679	242	0	38.34	Mu_1;Mu_2;Mu_3;T43_1;T43_2;T43_3;Vc_1;Vc_2;Vc_3	491;818;1502;1857;2259	True;True;True;True;True	496;835;1537;1894;1895;2397	1665;2973;6639;8306;8307;10289;10290;10291	1665;2973;6639;8307;10290	--	--	1300700	7167700	0	1133900	0	909430	0	0	0	1.48448e+06	8.59746e+06	0	1.09927e+06	0	909430	0	0	0	5.04097e+06	5029635.47	0.9977	1.00435e+06	134240.12	0.1337	0	--
195	sp|P22626|ROA2_HUMAN	Heterogeneous nuclear ribonucleoproteins A2/B1 OS=Homo sapiens OX=9606 GN=HNRNPA2B1 PE=1 SV=2	HNRNPA2B1	9.3	sp|P22626|ROA2_HUMAN;sp|Q32P51|RA1L2_HUMAN	sp|P22626|ROA2_HUMAN	2	13	13	12	40.2	37.429	353	0	167.79	Mu_1;Mu_2;Mu_3;T43_1;T43_2;T43_3;Vc_1;Vc_2;Vc_3	573;580;904;915;921;1143;1521;1532;1785;2048;2099;2688;3132	True;True;True;True;True;True;True;True;True;True;True;True;True	584;591;922;933;939;1166;1556;1567;1822;2112;2176;2842;3302	2034;2035;2036;2037;2038;2058;2059;2060;3939;3940;3941;4007;4021;4022;5066;5067;6692;6693;6726;6727;8045;9066;9241;12538;12539;14462;14463	2036;2059;3939;4007;4022;5067;6693;6726;8045;9066;9241;12538;14463	--	--	3854100	0	5384000	9808700	5329000	8988400	0	0	0	4.39865e+06	0	5.44443e+06	9.50916e+06	5329000	8988400	0	0	0	4.92154e+06	739478.36	0.1502	7.94219e+06	2278016.34	0.2868	0	--
355	sp|Q07973|CP24A_HUMAN	1,25-dihydroxyvitamin D(3) 24-hydroxylase, mitochondrial OS=Homo sapiens OX=9606 GN=CYP24A1 PE=1 SV=2	CYP24A1	9	sp|Q07973|CP24A_HUMAN	sp|Q07973|CP24A_HUMAN	1	3	3	3	5.8	58.875	514	0	17.277	Mu_1;Mu_2;Mu_3;T43_1;T43_2;T43_3	627;661;1140	True;True;True	638;673;1163	2197;2198;2199;2276;5058;5059;5060	2199;2276;5058	--	--	5317000	4329700	3418400	3681500	0	4658600	0	0	0	6.06825e+06	5.19335e+06	3.45677e+06	3.56907e+06	0	4658600	0	0	0	4.90612e+06	1329222.21	0.2709	4.11384e+06	770411.14	0.1873	0	--
487	sp|Q9BY78|RNF26_HUMAN	E3 ubiquitin-protein ligase RNF26 OS=Homo sapiens OX=9606 GN=RNF26 PE=1 SV=1	RNF26	8.5	sp|Q9BY78|RNF26_HUMAN	sp|Q9BY78|RNF26_HUMAN	1	3	3	3	6.5	47.737	433	0	20.204	Mu_1;Mu_2;Mu_3;T43_1;T43_2;T43_3	387;1444;2467	True;True;True	391;1478;2613	1304;6178;6179;11526;11527;11528	1304;6179;11528	--	--	4166200	0	0	6751300	4956200	7843100	0	0	0	4.75485e+06	0	0	6.54513e+06	4956200	7843100	0	0	0	4.75485e+06	--	--	6.44814e+06	1445891.63	0.2242	0	--
142	sp|Q8NHW5|RLA0L_HUMAN	60S acidic ribosomal protein P0-like OS=Homo sapiens OX=9606 GN=RPLP0P6 PE=5 SV=1	RPLP0P6	5.2	sp|Q8NHW5|RLA0L_HUMAN;sp|P05388|RLA0_HUMAN	sp|Q8NHW5|RLA0L_HUMAN;sp|P05388|RLA0_HUMAN	2	4	4	4	17.7	34.364	317	0	38.239	Mu_1;Mu_2;Mu_3;T43_1;T43_2;T43_3	108;364;1208;2759	True;True;True;True	110;368;1231;2916	349;350;351;352;353;1241;1242;5277;5278;5279;5280;5281;12853;12854;12855	353;1242;5279;12854	--	--	3990000	4841900	3823000	9316500	8194100	10964000	0	0	0	4.55375e+06	5.80772e+06	3.86591e+06	9.03199e+06	8194100	10964000	0	0	0	4.74246e+06	984564.88	0.2076	9.3967e+06	1420508.37	0.1512	0	--
383	sp|Q16891|MIC60_HUMAN	MICOS complex subunit MIC60 OS=Homo sapiens OX=9606 GN=IMMT PE=1 SV=1	IMMT	6.4	sp|Q16891|MIC60_HUMAN	sp|Q16891|MIC60_HUMAN	1	4	4	4	5.7	83.677	758	0	23.709	Mu_1;Mu_2;T43_1;T43_2;T43_3	716;1762;2349;2355	True;True;True;True	731;1799;2493;2500	2462;2463;7952;10936;10957;10958;10959	2462;7952;10936;10957	--	--	4106400	0	0	5361200	3538300	5088700	0	0	0	4.6866e+06	0	0	5.19748e+06	3538300	5088700	0	0	0	4.6866e+06	--	--	4.60816e+06	928120.83	0.2014	0	--
76	sp|O14744|ANM5_HUMAN	Protein arginine N-methyltransferase 5 OS=Homo sapiens OX=9606 GN=PRMT5 PE=1 SV=4	PRMT5	6.2	sp|O14744|ANM5_HUMAN	sp|O14744|ANM5_HUMAN	1	9	9	9	12.6	72.683	637	0	53.651	Mu_1;Mu_2;Mu_3;T43_1;T43_2;T43_3;Vc_1;Vc_2	21;22;26;531;585;989;1773;2332;3179	True;True;True;True;True;True;True;True;True	21;22;26;539;596;1008;1810;2474;3349	54;55;56;65;1835;2075;4270;7976;10868;14688	55;56;65;1835;2075;4270;7976;10868;14688	--	--	4101300	4354600	4085900	7419700	15042000	7283700	0	0	0	4.68078e+06	5.22322e+06	4.13176e+06	7.19312e+06	15042000	7283700	0	0	0	4.67859e+06	545733.15	0.1166	9.83961e+06	4505633.38	0.4579	0	--
267	sp|P52292|IMA1_HUMAN	Importin subunit alpha-1 OS=Homo sapiens OX=9606 GN=KPNA2 PE=1 SV=1	KPNA2	5.1	sp|P52292|IMA1_HUMAN	sp|P52292|IMA1_HUMAN	1	5	5	5	13.2	57.861	529	0	52.806	Mu_1;Mu_2;Mu_3;T43_1;T43_2;T43_3	943;1637;1964;2037;2655	True;True;True;True;True	961;1672;2020;2099;2809	4150;4151;4152;4153;4154;7263;7264;7265;7266;8766;8767;8768;9031;9032;12413	4153;7263;8768;9031;12413	--	--	4269900	3854300	4239800	4685700	7754400	6421400	0	0	0	4.8732e+06	4.62313e+06	4.28739e+06	4.54261e+06	7754400	6421400	0	0	0	4.59457e+06	293948.61	0.0640	6.23947e+06	1613606.71	0.2586	0	--
134	sp|P04843|RPN1_HUMAN	Dolichyl-diphosphooligosaccharide--protein glycosyltransferase subunit 1 OS=Homo sapiens OX=9606 GN=RPN1 PE=1 SV=1	RPN1	6.3	sp|P04843|RPN1_HUMAN	sp|P04843|RPN1_HUMAN	1	6	6	6	10.4	68.569	607	0	49.569	Mu_1;Mu_2;Mu_3;T43_1;T43_2;T43_3	196;1058;1714;1919;2344;2783	True;True;True;True;True;True	199;1078;1751;1975;2487;2942	652;4562;4563;4564;7787;7788;7789;8583;8584;8585;10910;10911;10912;10913;10914;13010	652;4563;7789;8585;10914;13010	--	--	4537200	3836800	3785000	11595000	12197000	13968000	0	0	0	5.17827e+06	4.60214e+06	3.82749e+06	1.12409e+07	12197000	13968000	0	0	0	4.53596e+06	677819.20	0.1494	1.24686e+07	1383689.28	0.1110	0	--
518	sp|Q9P2D3|HTR5B_HUMAN	HEAT repeat-containing protein 5B OS=Homo sapiens OX=9606 GN=HEATR5B PE=1 SV=2	HEATR5B	7.2	sp|Q9P2D3|HTR5B_HUMAN	sp|Q9P2D3|HTR5B_HUMAN	1	5	5	5	3.3	224.3	2071	0	29.949	Mu_1;Mu_2;Mu_3;T43_1;T43_2;T43_3;Vc_1;Vc_2	177;312;2012;2921;3022	True;True;True;True;True	180;315;2074;3085;3190	597;1040;8939;8940;8941;13629;13630;14008	597;1040;8939;13630;14008	--	--	3920400	0	4536000	0	4783600	2971200	0	0	0	4.47432e+06	0	4.58691e+06	0	4783600	2971200	0	0	0	4.53062e+06	79617.69	0.0176	3877400	1281560.46	0.3306	0	--
498	sp|Q9HAV4|XPO5_HUMAN	Exportin-5 OS=Homo sapiens OX=9606 GN=XPO5 PE=1 SV=1	XPO5	5.5	sp|Q9HAV4|XPO5_HUMAN	sp|Q9HAV4|XPO5_HUMAN	1	6	6	6	5.6	136.31	1204	0	38.291	Mu_1;Mu_2;Mu_3;T43_1;T43_2;T43_3	204;378;489;1651;2324;2780	True;True;True;True;True;True	207;382;494;1686;2463;2939	677;1279;1280;1663;7300;10846;10847;10848;13004;13005	677;1280;1663;7300;10847;13005	137	--	3984900	3651700	0	0	3388200	3045000	0	0	0	4.54793e+06	4.38011e+06	0	0	3388200	3045000	0	0	0	4.46402e+06	118667.73	0.0266	3216600	242679.71	0.0754	0	--
424	sp|Q8N584|TT39C_HUMAN	Tetratricopeptide repeat protein 39C OS=Homo sapiens OX=9606 GN=TTC39C PE=2 SV=2	TTC39C	7	sp|Q8N584|TT39C_HUMAN	sp|Q8N584|TT39C_HUMAN	1	5	5	5	9.4	65.869	583	0	32.658	Mu_1;Mu_2;Mu_3;T43_1;T43_2;T43_3	372;568;1181;1205;1980	True;True;True;True;True	376;579;1204;1228;2040	1269;2014;5188;5268;5269;8847	1269;2014;5188;5268;8847	--	--	5482500	3409700	2740600	2594200	3942400	3361200	0	0	0	6.25713e+06	4.08984e+06	2.77136e+06	2.51498e+06	3942400	3361200	0	0	0	4.37278e+06	1760025.66	0.4025	3.27286e+06	717799.65	0.2193	0	--
452	sp|Q969Z0|FAKD4_HUMAN	FAST kinase domain-containing protein 4 OS=Homo sapiens OX=9606 GN=TBRG4 PE=1 SV=1	TBRG4	7.4	sp|Q969Z0|FAKD4_HUMAN	sp|Q969Z0|FAKD4_HUMAN	1	3	3	3	6.8	70.737	631	0	27.525	Mu_1;Mu_2;Mu_3;T43_1;T43_2;T43_3	436;664;1767	True;True;True	440;676;1804	1510;2284;2285;2286;7963;7964	1510;2285;7963	--	--	3823900	0	0	9673700	0	4987600	0	0	0	4.36419e+06	0	0	9.37828e+06	0	4987600	0	0	0	4.36419e+06	--	--	7.18294e+06	3104682.47	0.4322	0	--
320	sp|P62913|RL11_HUMAN	60S ribosomal protein L11 OS=Homo sapiens OX=9606 GN=RPL11 PE=1 SV=2	RPL11	10.1	sp|P62913|RL11_HUMAN	sp|P62913|RL11_HUMAN	1	3	3	3	19.7	20.252	178	0	22.187	Mu_1;Mu_2;Mu_3;T43_1;T43_2;T43_3;Vc_1	230;2960;3106	True;True;True	233;3126;3276	772;13799;13800;13801;13802;13803;14314;14315	772;13801;14315	91	--	4072700	0	3912100	6111800	7163100	6058600	0	0	0	4.64814e+06	0	3.95601e+06	5.92516e+06	7163100	6058600	0	0	0	4.30208e+06	489408.39	0.1138	6.38229e+06	679488.71	0.1065	0	--
316	sp|P62888|RL30_HUMAN	60S ribosomal protein L30 OS=Homo sapiens OX=9606 GN=RPL30 PE=1 SV=2	RPL30	10.1	sp|P62888|RL30_HUMAN	sp|P62888|RL30_HUMAN	1	3	3	3	40.9	12.784	115	0	50.186	Mu_1;Mu_2;Mu_3;T43_1;T43_2;T43_3	1824;2653;2850	True;True;True	1861;2807;3012	8191;8192;8193;8194;12407;12408;13401;13402;13403	8194;12407;13402	--	--	3825800	4359200	3239700	5706200	5903600	7114400	0	0	0	4.36635e+06	5.22874e+06	3.27606e+06	5.53194e+06	5903600	7114400	0	0	0	4.29039e+06	978551.79	0.2281	6.18331e+06	827479.47	0.1338	0	--
227	sp|P35579|MYH9_HUMAN	Myosin-9 OS=Homo sapiens OX=9606 GN=MYH9 PE=1 SV=4	MYH9	5.3	sp|P35579|MYH9_HUMAN;sp|P35580|MYH10_HUMAN;sp|P35749|MYH11_HUMAN	sp|P35579|MYH9_HUMAN	3	19	19	17	12.3	226.53	1960	0	138.9	Mu_2;Mu_3;T43_1;T43_2;T43_3;Vc_2;Vc_3	128;176;238;266;276;572;643;1135;1355;1383;1596;1889;2076;2147;2267;2624;2936;3026;3100	True;True;True;True;True;True;True;True;True;True;True;True;True;True;True;True;True;True;True	130;179;241;269;279;583;655;1158;1387;1415;1631;1942;2145;2238;2239;2405;2776;3102;3194;3270	411;595;596;811;921;922;923;952;2033;2240;5050;5827;5910;6966;6967;8445;9144;9145;9507;9508;9509;9510;10502;12299;12300;12301;13687;13688;14024;14296	411;596;811;922;952;2033;2240;5050;5827;5910;6967;8445;9145;9508;10502;12299;13687;14024;14296	--	--	0	3526100	0	16464000	14474000	36239000	0	0	0	0	4.22946e+06	0	1.59612e+07	14474000	36239000	0	0	0	4.22946e+06	--	--	2.22247e+07	12159465.14	0.5472	0	--
549	sp|Q9Y6D5|BIG2_HUMAN	Brefeldin A-inhibited guanine nucleotide-exchange protein 2 OS=Homo sapiens OX=9606 GN=ARFGEF2 PE=1 SV=3	ARFGEF2	6.3	sp|Q9Y6D5|BIG2_HUMAN;sp|Q9Y6D6|BIG1_HUMAN	sp|Q9Y6D5|BIG2_HUMAN	2	4	4	4	2.7	202.04	1785	0	24.142	Mu_1;Mu_2;Mu_3;T43_1;T43_2;T43_3	99;2103;2894;3068	True;True;True;True	101;2181;3058;3238	327;9278;9279;9280;9281;13517;14180;14181	327;9281;13517;14181	--	--	3134800	3273800	4952100	0	3001000	2159700	0	0	0	3.57772e+06	3.92683e+06	5.00769e+06	0	3001000	2159700	0	0	0	4.17075e+06	745533.04	0.1787	2580350	594889.14	0.2306	0	--
251	sp|P46781|RS9_HUMAN	40S ribosomal protein S9 OS=Homo sapiens OX=9606 GN=RPS9 PE=1 SV=3	RPS9	11.3	sp|P46781|RS9_HUMAN	sp|P46781|RS9_HUMAN	1	7	7	7	21.6	22.591	194	0	45.869	Mu_1;Mu_2;Mu_3;T43_1;T43_2;T43_3;Vc_1;Vc_2;Vc_3	657;658;1146;1405;1517;1518;2240	True;True;True;True;True;True;True	669;670;1169;1439;1552;1553;2375	2270;2271;2272;5073;5074;6004;6680;6681;6682;6683;10217;10218	2270;2271;5074;6004;6682;6683;10218	--	--	3414500	3636200	0	11843000	7181700	5710300	0	0	0	3.89694e+06	4.36152e+06	0	1.14813e+07	7181700	5710300	0	0	0	4.12923e+06	328507.54	0.0796	8.12445e+06	2998799.30	0.3691	0	--
117	sp|O96005|CLPT1_HUMAN	Cleft lip and palate transmembrane protein 1 OS=Homo sapiens OX=9606 GN=CLPTM1 PE=1 SV=1	CLPTM1	6.2	sp|O96005|CLPT1_HUMAN	sp|O96005|CLPT1_HUMAN	1	5	5	5	6.6	76.096	669	0	43.156	Mu_1;Mu_2;Mu_3;T43_1;T43_2;T43_3	5;982;2199;2268;2576	True;True;True;True;True	5;1001;2316;2406;2728	19;20;21;4249;4250;4251;9952;10503;10504;12067	21;4249;9952;10504;12067	--	--	2561700	3383100	4881500	6095900	4913900	5333000	0	0	0	2.92365e+06	4.05793e+06	4.93629e+06	5.90974e+06	4913900	5333000	0	0	0	3.97262e+06	1009031.10	0.2540	5.38555e+06	499997.12	0.0928	0	--
546	sp|Q9Y678|COPG1_HUMAN	Coatomer subunit gamma-1 OS=Homo sapiens OX=9606 GN=COPG1 PE=1 SV=1	COPG1	5.1	sp|Q9Y678|COPG1_HUMAN	sp|Q9Y678|COPG1_HUMAN	1	5	4	4	5.5	97.717	874	0	25.116	Mu_1;Mu_2;Mu_3;T43_1;T43_2;T43_3	191;1240;1525;2322;2884	True;True;True;False;True	194;1265;1560;2461;3048	635;5424;5425;5426;6700;6701;6702;10841;10842;10843;13496;13497;13498	635;5426;6700;10841;13496	--	--	3058800	3230700	0	5728500	5446100	5752800	0	0	0	3.49098e+06	3.87513e+06	0	5.55356e+06	5446100	5752800	0	0	0	3.68306e+06	271635.90	0.0738	5.58415e+06	155621.78	0.0279	0	--
312	sp|P62829|RL23_HUMAN	60S ribosomal protein L23 OS=Homo sapiens OX=9606 GN=RPL23 PE=1 SV=1	RPL23	11.2	sp|P62829|RL23_HUMAN	sp|P62829|RL23_HUMAN	1	2	2	2	21.4	14.865	140	0	14.516	Mu_1;Mu_2;Mu_3;T43_1;T43_2;T43_3	1005;1296	True;True	1024;1324	4326;4327;4328;4329;4330;4331;5626;5627;5628;5629	4326;5629	--	--	2909000	3364400	0	4874500	0	5614200	0	0	0	3.32002e+06	4.0355e+06	0	4.72564e+06	0	5614200	0	0	0	3.67776e+06	505925.20	0.1376	5.16992e+06	628305.21	0.1215	0	--
291	sp|P61313|RL15_HUMAN	60S ribosomal protein L15 OS=Homo sapiens OX=9606 GN=RPL15 PE=1 SV=2	RPL15	12.1	sp|P61313|RL15_HUMAN	sp|P61313|RL15_HUMAN	1	2	2	2	12.3	24.146	204	0	13.215	Mu_1;Mu_2;Mu_3;T43_1;T43_2;T43_3	869;2469	True;True	886;2615	3737;3738;3739;11531;11532;11533;11534	3738;11533	--	--	0	3053800	0	3868100	3736300	9842000	0	0	0	0	3.66295e+06	0	3.74998e+06	3736300	9842000	0	0	0	3.66295e+06	--	--	5.77609e+06	3521186.33	0.6096	0	--
292	sp|P61353|RL27_HUMAN	60S ribosomal protein L27 OS=Homo sapiens OX=9606 GN=RPL27 PE=1 SV=2	RPL27	11.2	sp|P61353|RL27_HUMAN	sp|P61353|RL27_HUMAN	1	2	2	2	12.5	15.798	136	0	21.966	Mu_1;Mu_2;Mu_3;T43_1;T43_2;T43_3	3061;3180	True;True	3230;3350	14159;14160;14161;14689	14159;14689	--	--	2311900	3797600	0	6470100	4652600	8572400	0	0	0	2.63855e+06	4.55512e+06	0	6.27252e+06	4652600	8572400	0	0	0	3.59683e+06	1355214.65	0.3768	6.49917e+06	1969705.01	0.3031	0	--
81	sp|O14981|BTAF1_HUMAN	TATA-binding protein-associated factor 172 OS=Homo sapiens OX=9606 GN=BTAF1 PE=1 SV=2	BTAF1	6.5	sp|O14981|BTAF1_HUMAN	sp|O14981|BTAF1_HUMAN	1	6	6	6	3.3	206.89	1849	0	35.008	Mu_1;Mu_2;Mu_3;T43_1;T43_2;T43_3	6;338;697;1671;2014;2092	True;True;True;True;True;True	6;341;710;1706;2076;2167	22;23;1138;2406;7369;8946;8947;9220	22;1138;2406;7369;8946;9220	--	--	0	2582800	3996100	5315500	5235700	4277600	0	0	0	0	3.098e+06	4.04095e+06	5.15317e+06	5235700	4277600	0	0	0	3.56948e+06	666772.14	0.1868	4.88882e+06	530942.22	0.1086	0	--
275	sp|P54136|SYRC_HUMAN	Arginine--tRNA ligase, cytoplasmic OS=Homo sapiens OX=9606 GN=RARS1 PE=1 SV=2	RARS1	6.6	sp|P54136|SYRC_HUMAN	sp|P54136|SYRC_HUMAN	1	4	4	4	7.3	75.378	660	0	24.011	Mu_1;Mu_2;Mu_3;T43_1;T43_2;T43_3	348;1323;2563;2940	True;True;True;True	351;1352;2713;3106	1164;1165;1166;5714;12008;13696	1166;5714;12008;13696	--	--	0	0	3408800	3747000	4902200	4450200	0	0	0	0	0	3.44706e+06	3.63257e+06	4902200	4450200	0	0	0	3.44706e+06	--	--	4.32832e+06	643527.74	0.1487	0	--
281	sp|P57678|GEMI4_HUMAN	Gem-associated protein 4 OS=Homo sapiens OX=9606 GN=GEMIN4 PE=1 SV=2	GEMIN4	5.9	sp|P57678|GEMI4_HUMAN	sp|P57678|GEMI4_HUMAN	1	5	5	5	5	120.04	1058	0	29.107	Mu_1;Mu_2;Mu_3;T43_1;T43_2;T43_3	629;1827;2402;2403;2973	True;True;True;True;True	640;1864;2547;2548;3139	2203;8205;11149;11150;11151;13829;13830;13831;13832;13833	2203;8205;11150;11151;13829	--	--	2674800	2977600	0	4501500	5089600	4153500	0	0	0	3.05273e+06	3.57155e+06	0	4.36403e+06	5089600	4153500	0	0	0	3.31214e+06	366861.78	0.1108	4.53571e+06	491096.67	0.1083	0	--
290	sp|P61247|RS3A_HUMAN	40S ribosomal protein S3a OS=Homo sapiens OX=9606 GN=RPS3A PE=1 SV=2	RPS3A	10.4	sp|P61247|RS3A_HUMAN	sp|P61247|RS3A_HUMAN	1	5	5	5	20.5	29.945	264	0	32.577	Mu_1;Mu_2;Mu_3;T43_1;T43_2;T43_3;Vc_1;Vc_3	51;734;1590;2767;2770	True;True;True;True;True	51;749;1625;2925;2929	127;128;129;130;131;2520;2521;6944;6945;6946;6947;12954;12955;12970;12971;12972	131;2520;6947;12955;12970	--	--	0	0	3148600	23771000	14417000	7502700	0	0	0	0	0	3.18394e+06	2.30451e+07	14417000	7502700	0	0	0	3.18394e+06	--	--	1.49883e+07	7786921.85	0.5195	0	--
184	sp|P17844|DDX5_HUMAN	Probable ATP-dependent RNA helicase DDX5 OS=Homo sapiens OX=9606 GN=DDX5 PE=1 SV=1	DDX5	9.2	sp|P17844|DDX5_HUMAN	sp|P17844|DDX5_HUMAN	1	7	7	5	10.3	69.147	614	0	45.689	Mu_1;Mu_2;Mu_3;T43_1;T43_2;T43_3;Vc_1;Vc_2;Vc_3	216;883;1568;1670;2606;2607;2781	True;True;True;True;True;True;True	219;900;1603;1705;2758;2759;2940	711;712;713;714;715;3851;3852;6890;6891;6892;7367;7368;12202;12203;12204;13006;13007	715;3851;6892;7367;12202;12204;13007	--	--	2629600	2993100	2923400	5326900	6159800	9267700	0	0	0	3.00114e+06	3.59014e+06	2.95621e+06	5.16423e+06	6159800	9267700	0	0	0	3.1825e+06	353742.66	0.1112	6.86391e+06	2140432.21	0.3118	0	--
350	sp|Q06830|PRDX1_HUMAN	Peroxiredoxin-1 OS=Homo sapiens OX=9606 GN=PRDX1 PE=1 SV=1	PRDX1	8.3	sp|Q06830|PRDX1_HUMAN;sp|P32119|PRDX2_HUMAN;sp|Q13162|PRDX4_HUMAN	sp|Q06830|PRDX1_HUMAN	3	5	5	5	25.6	22.11	199	0	32.257	Mu_1;Mu_2;Mu_3;T43_1;T43_2;T43_3;Vc_1;Vc_2;Vc_3	451;959;1834;2136;2662	True;True;True;True;True	455;977;1871;2223;2224;2816	1561;4193;8248;9461;9462;9463;9464;9465;9466;9467;12429;12430	1561;4193;8248;9465;12429	--	--	2230400	3222800	3081200	3961200	2933000	3858300	0	0	0	2.54554e+06	3.86566e+06	3.11579e+06	3.84023e+06	2933000	3858300	0	0	0	3.17566e+06	662094.56	0.2085	3.54384e+06	529083.78	0.1493	0	--
380	sp|Q15629|TRAM1_HUMAN	Translocating chain-associated membrane protein 1 OS=Homo sapiens OX=9606 GN=TRAM1 PE=1 SV=3	TRAM1	10.1	sp|Q15629|TRAM1_HUMAN	sp|Q15629|TRAM1_HUMAN	1	3	3	3	8.8	43.071	374	0	21.678	Mu_1;Mu_2;T43_1;T43_2;T43_3	614;1369;3090	True;True;True	625;1401;3260	2150;2151;5878;14262;14263;14264;14265;14266;14267	2151;5878;14265	--	--	2771200	0	0	6427900	9998700	8185100	0	0	0	3.16275e+06	0	0	6.2316e+06	9998700	8185100	0	0	0	3.16275e+06	--	--	8.13847e+06	1883980.74	0.2315	0	--
422	sp|Q8N2K0|ABD12_HUMAN	Lysophosphatidylserine lipase ABHD12 OS=Homo sapiens OX=9606 GN=ABHD12 PE=1 SV=2	ABHD12	8.8	sp|Q8N2K0|ABD12_HUMAN	sp|Q8N2K0|ABD12_HUMAN	1	3	3	3	7.5	45.096	398	0	18.547	Mu_1;Mu_2;Mu_3;T43_1;T43_2;T43_3	756;1045;1793	True;True;True	773;1064;1830	2637;4507;4508;8064;8065;8066	2637;4508;8066	--	--	2535900	0	3281700	2797200	2753800	3097900	0	0	0	2.8942e+06	0	3.31854e+06	2.71178e+06	2753800	3097900	0	0	0	3.10637e+06	300049.56	0.0966	2.85449e+06	211842.01	0.0742	0	--
446	sp|Q92797|SYMPK_HUMAN	Symplekin OS=Homo sapiens OX=9606 GN=SYMPK PE=1 SV=2	SYMPK	6	sp|Q92797|SYMPK_HUMAN	sp|Q92797|SYMPK_HUMAN	1	2	2	2	2.1	141.15	1274	0	18.685	Mu_1;Mu_2;Mu_3;T43_1;T43_2;T43_3	305;3054	True;True	308;3223	1023;1024;1025;1026;14142;14143;14144;14145;14146	1026;14142	--	--	2753200	2141700	3453200	930270	1881200	1067700	0	0	0	3.1422e+06	2.56891e+06	3.49196e+06	901861	1881200	1067700	0	0	0	3.06769e+06	466015.16	0.1519	1.28359e+06	524148.58	0.4082	0	--
471	sp|Q96T76|MMS19_HUMAN	MMS19 nucleotide excision repair protein homolog OS=Homo sapiens OX=9606 GN=MMS19 PE=1 SV=2	MMS19	6.3	sp|Q96T76|MMS19_HUMAN	sp|Q96T76|MMS19_HUMAN	1	4	4	4	4.8	113.29	1030	0	26.261	Mu_1;Mu_2;Mu_3;T43_1;T43_2;T43_3	1664;1764;2864;2900	True;True;True;True	1699;1801;3028;3064	7337;7338;7339;7340;7957;13454;13536	7337;7957;13454;13536	--	--	2683000	0	0	3946700	3773600	4081300	0	0	0	3.06209e+06	0	0	3.82618e+06	3773600	4081300	0	0	0	3.06209e+06	--	--	3.89369e+06	164586.78	0.0423	0	--
472	sp|Q96TC7|RMD3_HUMAN	Regulator of microtubule dynamics protein 3 OS=Homo sapiens OX=9606 GN=RMDN3 PE=1 SV=2	RMDN3	4.7	sp|Q96TC7|RMD3_HUMAN	sp|Q96TC7|RMD3_HUMAN	1	4	4	4	9.8	52.118	470	0	30.54	Mu_1;Mu_2;Mu_3;T43_1;T43_2;T43_3	76;330;953;1533	True;True;True;True	78;333;971;1568	218;219;220;221;1123;1124;1125;4177;6728;6729	221;1124;4177;6729	--	--	2886000	2289900	3063900	3638900	4145500	3745800	0	0	0	3.29377e+06	2.74667e+06	3.09829e+06	3.52778e+06	4145500	3745800	0	0	0	3.04624e+06	277237.43	0.0910	3.80636e+06	313283.73	0.0823	0	--
415	sp|Q86Y56|DAAF5_HUMAN	Dynein assembly factor 5, axonemal OS=Homo sapiens OX=9606 GN=DNAAF5 PE=1 SV=4	DNAAF5	6.4	sp|Q86Y56|DAAF5_HUMAN	sp|Q86Y56|DAAF5_HUMAN	1	6	6	6	7.8	93.52	855	0	38.274	Mu_1;Mu_2;Mu_3;T43_1;T43_2;T43_3	383;446;1474;1515;1661;2577	True;True;True;True;True;True	387;450;1509;1550;1696;2729	1296;1297;1535;1536;6287;6676;6677;6678;7333;12068	1297;1535;6287;6678;7333;12068	--	--	2109700	2691100	0	2800200	2758300	3595700	0	0	0	2.40778e+06	3.2279e+06	0	2.71469e+06	2758300	3595700	0	0	0	2.81784e+06	579909.71	0.2058	3.0229e+06	496542.08	0.1643	0	--
288	sp|P60866|RS20_HUMAN	40S ribosomal protein S20 OS=Homo sapiens OX=9606 GN=RPS20 PE=1 SV=1	RPS20	10.7	sp|P60866|RS20_HUMAN	sp|P60866|RS20_HUMAN	1	3	3	3	22.7	13.373	119	0	29.735	Mu_1;Mu_2;Mu_3;T43_1;T43_2;T43_3	511;1570;2734	True;True;True	517;1605;2890	1758;1759;6894;6895;12772;12773;12774;12775	1759;6895;12775	--	--	2407400	0	0	5913300	8957800	7830100	0	0	0	2.74755e+06	0	0	5.73272e+06	8957800	7830100	0	0	0	2.74755e+06	--	--	7.50687e+06	1636656.06	0.2180	0	--
156	sp|P08195|4F2_HUMAN	4F2 cell-surface antigen heavy chain OS=Homo sapiens OX=9606 GN=SLC3A2 PE=1 SV=3	SLC3A2	4.6	sp|P08195|4F2_HUMAN	sp|P08195|4F2_HUMAN	1	5	5	5	9.5	67.993	630	0	38.983	Mu_1;Mu_2;Mu_3;T43_1;T43_2;T43_3	64;998;1219;2820;2931	True;True;True;True;True	66;1017;1244;2982;3097	160;4314;5367;5368;13142;13143;13144;13671;13672;13673;13674	160;4314;5367;13144;13672	--	--	2952600	2218700	2149700	4575700	8336800	7544800	0	0	0	3.36978e+06	2.66127e+06	2.17383e+06	4.43597e+06	8336800	7544800	0	0	0	2.73496e+06	601370.28	0.2199	6.77252e+06	2061900.67	0.3044	0	--
299	sp|P62249|RS16_HUMAN	40S ribosomal protein S16 OS=Homo sapiens OX=9606 GN=RPS16 PE=1 SV=2	RPS16	10.8	sp|P62249|RS16_HUMAN	sp|P62249|RS16_HUMAN	1	5	5	5	30.1	16.445	146	0	30.697	Mu_1;Mu_2;Mu_3;T43_1;T43_2;T43_3	198;622;917;988;2941	True;True;True;True;True	201;633;935;1007;3107	654;655;2190;4015;4016;4269;13697	655;2190;4016;4269;13697	--	--	0	0	2623300	8464800	7862800	6429600	0	0	0	0	0	2.65275e+06	8.2063e+06	7862800	6429600	0	0	0	2.65275e+06	--	--	7.49957e+06	942401.67	0.1257	0	--
252	sp|P46782|RS5_HUMAN	40S ribosomal protein S5 OS=Homo sapiens OX=9606 GN=RPS5 PE=1 SV=4	RPS5	10.3	sp|P46782|RS5_HUMAN	sp|P46782|RS5_HUMAN	1	4	4	4	23.5	22.876	204	0	34.889	Mu_1;Mu_2;Mu_3;T43_1;T43_2;T43_3	1343;2079;2638;2991	True;True;True;True	1373;2148;2149;2791;3158	5772;9156;9157;9158;12360;12361;13887	5772;9157;12361;13887	--	--	2323200	0	0	3183300	4105700	3142400	0	0	0	2.65145e+06	0	0	3.08609e+06	4105700	3142400	0	0	0	2.65145e+06	--	--	3.44473e+06	573109.46	0.1664	0	--
270	sp|P53007|TXTP_HUMAN	Tricarboxylate transport protein, mitochondrial OS=Homo sapiens OX=9606 GN=SLC25A1 PE=1 SV=2	SLC25A1	10.4	sp|P53007|TXTP_HUMAN	sp|P53007|TXTP_HUMAN	1	3	3	3	11.3	34.012	311	0	19.124	Mu_1;Mu_2;Mu_3;T43_1;T43_2;T43_3	789;969;2019	True;True;True	806;987;2081	2811;2812;2813;4216;4217;8963	2811;4217;8963	--	--	2332800	2145800	0	2825200	4764600	3191000	0	0	0	2.66241e+06	2.57383e+06	0	2.73892e+06	4764600	3191000	0	0	0	2.61812e+06	62634.55	0.0239	3.56484e+06	1063324.48	0.2983	0	--
69	sp|O00560|SDCB1_HUMAN	Syntenin-1 OS=Homo sapiens OX=9606 GN=SDCBP PE=1 SV=1	SDCBP	7.6	sp|O00560|SDCB1_HUMAN	sp|O00560|SDCB1_HUMAN	1	3	3	3	14.1	32.444	298	0	18.502	Mu_1;Mu_2;T43_1;T43_2;T43_3	209;505;2486	True;True;True	212;511;2632	690;691;692;693;1729;1730;11691	691;1729;11691	--	--	2611900	1860100	0	3769000	3221100	3040400	0	0	0	2.98094e+06	2.23114e+06	0	3.6539e+06	3221100	3040400	0	0	0	2.60604e+06	530190.17	0.2034	3.30513e+06	315265.79	0.0954	0	--
73	sp|O14579|COPE_HUMAN	Coatomer subunit epsilon OS=Homo sapiens OX=9606 GN=COPE PE=1 SV=3	COPE	4.7	sp|O14579|COPE_HUMAN	sp|O14579|COPE_HUMAN	1	4	4	4	15.9	34.482	308	0	27.055	Mu_1;Mu_2;Mu_3;T43_1;T43_2;T43_3	524;786;1828;3155	True;True;True;True	532;803;1865;3325	1808;1809;1810;2802;2803;8206;14570	1810;2802;8206;14570	--	--	2841200	1755800	2294400	1882900	3057300	2373800	0	0	0	3.24264e+06	2.10603e+06	2.32015e+06	1.8254e+06	3057300	2373800	0	0	0	2.55628e+06	603972.73	0.2363	2.41883e+06	617183.53	0.2551	0	--
548	sp|Q9Y6C9|MTCH2_HUMAN	Mitochondrial carrier homolog 2 OS=Homo sapiens OX=9606 GN=MTCH2 PE=1 SV=1	MTCH2	8	sp|Q9Y6C9|MTCH2_HUMAN	sp|Q9Y6C9|MTCH2_HUMAN	1	3	3	3	10.9	33.331	303	0	18.321	Mu_1;Mu_2;T43_1;T43_2;T43_3;Vc_2;Vc_3	735;960;1467	True;True;True	750;978;1502	2522;4194;4195;4196;6267;6268	2522;4196;6268	--	--	2513400	1855900	0	3137400	2854200	4060400	0	0	0	2.86852e+06	2.2261e+06	0	3.04159e+06	2854200	4060400	0	0	0	2.54731e+06	454261.63	0.1784	3.31873e+06	649102.98	0.1956	0	--
524	sp|Q9UBX3|DIC_HUMAN	Mitochondrial dicarboxylate carrier OS=Homo sapiens OX=9606 GN=SLC25A10 PE=1 SV=2	SLC25A10	9.9	sp|Q9UBX3|DIC_HUMAN	sp|Q9UBX3|DIC_HUMAN	1	1	1	1	3.5	31.282	287	0.0020576	6.6665	Mu_1;Mu_2;Mu_3;T43_1;T43_2;T43_3	2918	True	3082	13622;13623	13623	--	--	2358100	1745000	0	3082300	2464300	2773700	0	0	0	2.69128e+06	2.09308e+06	0	2.98817e+06	2464300	2773700	0	0	0	2.39218e+06	422992.40	0.1768	2.74206e+06	263365.82	0.0960	0	--
188	sp|P19474|RO52_HUMAN	E3 ubiquitin-protein ligase TRIM21 OS=Homo sapiens OX=9606 GN=TRIM21 PE=1 SV=1	TRIM21	6.3	sp|P19474|RO52_HUMAN	sp|P19474|RO52_HUMAN	1	3	3	3	6.9	54.169	475	0	19.002	Mu_1;Mu_2;Mu_3;T43_1;T43_2;T43_3	918;1182;2160	True;True;True	936;1205;2257	4017;4018;5189;9547	4018;5189;9547	--	--	0	0	2073900	2431100	2668000	5806800	0	0	0	0	0	2.09718e+06	2.35686e+06	2668000	5806800	0	0	0	2.09718e+06	--	--	3.61055e+06	1908357.47	0.5285	0	--
118	sp|P00352|AL1A1_HUMAN	Retinal dehydrogenase 1 OS=Homo sapiens OX=9606 GN=ALDH1A1 PE=1 SV=2	ALDH1A1	6.7	sp|P00352|AL1A1_HUMAN	sp|P00352|AL1A1_HUMAN	1	6	6	6	17.4	54.861	501	0	45.718	Mu_1;Mu_2;T43_1;T43_2;T43_3;Vc_1;Vc_2;Vc_3	1163;1854;2065;2669;2821;3138	True;True;True;True;True;True	1186;1891;2130;2823;2983;3308	5134;8298;8299;8300;8301;9113;12451;13145;14505	5134;8300;9113;12451;13145;14505	--	--	1726300	1611300	0	1689800	1950600	2499400	0	0	0	1.97021e+06	1.93271e+06	0	1.6382e+06	1950600	2499400	0	0	0	1.95146e+06	26526.40	0.0136	2.0294e+06	435975.84	0.2149	0	--
169	sp|P12236|ADT3_HUMAN	ADP/ATP translocase 3 OS=Homo sapiens OX=9606 GN=SLC25A6 PE=1 SV=4	SLC25A6	10.3	sp|P12236|ADT3_HUMAN;sp|P12235|ADT1_HUMAN	sp|P12236|ADT3_HUMAN;sp|P12235|ADT1_HUMAN	2	9	2	2	8.1	32.866	298	0	14.345	Mu_1;Mu_2;Mu_3;T43_1;T43_2;T43_3;Vc_1;Vc_3	47;434;680;873;980;1648;2127;2611;3121	True;True;False;False;False;False;False;False;False	47;438;693;890;999;1683;2212;2763;3291	121;1505;1506;2340;2341;2342;2343;2344;2345;2346;2347;2348;3746;3747;3748;3749;3750;3751;3752;4243;4244;4245;4246;7291;7292;7293;9398;12234;12235;12236;12237;12238;12239;12240;12241;14436	121;1505;2348;3747;4246;7292;9398;12237;14436	--	--	0	0	1897000	2438400	4660400	0	0	0	0	0	0	1.91829e+06	2.36394e+06	4660400	0	0	0	0	1.91829e+06	--	--	3.51217e+06	1623845.27	0.4624	0	--
490	sp|Q9H0D6|XRN2_HUMAN	5'-3' exoribonuclease 2 OS=Homo sapiens OX=9606 GN=XRN2 PE=1 SV=1	XRN2	7.5	sp|Q9H0D6|XRN2_HUMAN	sp|Q9H0D6|XRN2_HUMAN	1	3	3	3	4.3	108.58	950	0	17.707	Mu_1;Mu_2;T43_1;T43_3	23;2006;2008	True;True;True	23;2068;2070	57;58;8917;8928	58;8917;8928	--	--	1606900	0	0	1660300	0	2196600	0	0	0	1.83394e+06	0	0	1.6096e+06	0	2196600	0	0	0	1.83394e+06	--	--	1.9031e+06	415073.35	0.2181	0	--
83	sp|O15162|PLS1_HUMAN	Phospholipid scramblase 1 OS=Homo sapiens OX=9606 GN=PLSCR1 PE=1 SV=1	PLSCR1	4.6	sp|O15162|PLS1_HUMAN	sp|O15162|PLS1_HUMAN	1	2	2	2	7.2	35.049	318	0	13.624	Mu_1;Mu_2;Mu_3;T43_1;T43_2;T43_3	2436;3074	True;True	2581;3244	11320;11321;14194;14195;14196;14197;14198;14199	11320;14197	--	--	1593300	0	0	2598900	2087500	2148000	0	0	0	1.81842e+06	0	0	2.51953e+06	2087500	2148000	0	0	0	1.81842e+06	--	--	2.25168e+06	233934.87	0.1039	0	--
229	sp|P35610|SOAT1_HUMAN	Sterol O-acyltransferase 1 OS=Homo sapiens OX=9606 GN=SOAT1 PE=1 SV=3	SOAT1	9.2	sp|P35610|SOAT1_HUMAN	sp|P35610|SOAT1_HUMAN	1	2	2	2	4.5	64.734	550	0	12.467	Mu_1;Mu_2;T43_1;T43_3	674;1989	True;True	686;2050	2324;8881	2324;8881	--	--	1439400	0	0	2023500	0	3066500	0	0	0	1.64278e+06	0	0	1.96171e+06	0	3066500	0	0	0	1.64278e+06	--	--	2.5141e+06	781207.17	0.3107	0	--
300	sp|P62263|RS14_HUMAN	40S ribosomal protein S14 OS=Homo sapiens OX=9606 GN=RPS14 PE=1 SV=3	RPS14	10.8	sp|P62263|RS14_HUMAN	sp|P62263|RS14_HUMAN	1	2	2	2	15.9	16.273	151	0	18.05	Mu_1;Mu_2;Mu_3;T43_1;T43_2;T43_3;Vc_1;Vc_2	1148;2729	True;True	1171;2885	5077;5078;5079;5080;12754;12755;12756;12757;12758;12759	5078;12758	--	--	0	0	0	17235000	0	13413000	0	0	0	0	0	0	1.67087e+07	0	13413000	0	0	0	0	--	--	1.50608e+07	2330395.63	0.1547	0	--
313	sp|P62851|RS25_HUMAN	40S ribosomal protein S25 OS=Homo sapiens OX=9606 GN=RPS25 PE=1 SV=1	RPS25	10.9	sp|P62851|RS25_HUMAN	sp|P62851|RS25_HUMAN	1	3	3	3	24	13.742	125	0	20.038	Mu_1;Mu_2;Mu_3;T43_1;T43_2;T43_3;Vc_1;Vc_2;Vc_3	24;454;1591	True;True;True	24;458;1626	59;1565;6948;6949;6950;6951;6952;6953;6954	59;1565;6953	--	--	0	0	0	15102000	13908000	14475000	0	0	0	0	0	0	1.46408e+07	13908000	14475000	0	0	0	0	--	--	1.43413e+07	384277.42	0.0268	0	--
255	sp|P49207|RL34_HUMAN	60S ribosomal protein L34 OS=Homo sapiens OX=9606 GN=RPL34 PE=1 SV=3	RPL34	12	sp|P49207|RL34_HUMAN	sp|P49207|RL34_HUMAN	1	2	2	2	14.5	13.293	117	0	11.752	Mu_1;Mu_3;T43_1;T43_2;T43_3	98;2310	True;True	100;2449	326;10799	326;10799	--	--	0	0	0	14894000	13983000	0	0	0	0	0	0	0	1.44392e+07	13983000	0	0	0	0	0	--	--	1.42111e+07	322561.89	0.0227	0	--
377	sp|Q15125|EBP_HUMAN	3-beta-hydroxysteroid-Delta(8),Delta(7)-isomerase OS=Homo sapiens OX=9606 GN=EBP PE=1 SV=3	EBP	8	sp|Q15125|EBP_HUMAN	sp|Q15125|EBP_HUMAN	1	2	2	2	11.3	26.352	230	0	18.619	Mu_1;Mu_2;Mu_3;T43_1;T43_2;T43_3	45;2776	True;True	45;2935	111;112;113;114;12990;12991;12992	114;12991	--	--	0	0	0	0	9853100	17082000	0	0	0	0	0	0	0	9853100	17082000	0	0	0	0	--	--	13467550	5111605.38	0.3795	0	--
250	sp|P46779|RL28_HUMAN	60S ribosomal protein L28 OS=Homo sapiens OX=9606 GN=RPL28 PE=1 SV=3	RPL28	12.5	sp|P46779|RL28_HUMAN	sp|P46779|RL28_HUMAN	1	4	4	4	23.4	15.747	137	0	24.217	Mu_1;Mu_2;Mu_3;T43_1;T43_2;T43_3	1412;1893;2224;2789	True;True;True;True	1446;1946;2352;2948	6018;6019;6020;6021;8471;8472;8473;10129;13029;13030;13031	6020;8471;10129;13030	--	--	0	0	0	12916000	10656000	10032000	0	0	0	0	0	0	1.25216e+07	10656000	10032000	0	0	0	0	--	--	1.10699e+07	1295356.52	0.1170	0	--
285	sp|P60660|MYL6_HUMAN	Myosin light polypeptide 6 OS=Homo sapiens OX=9606 GN=MYL6 PE=1 SV=2	MYL6	4.3	sp|P60660|MYL6_HUMAN;sp|P14649|MYL6B_HUMAN	sp|P60660|MYL6_HUMAN;sp|P14649|MYL6B_HUMAN	2	3	3	3	25.8	16.93	151	0	18.745	T43_1;T43_2;T43_3	179;1257;1928	True;True;True	182;1283;1984	599;5462;8609	599;5462;8609	--	--	0	0	0	8356300	9800600	15034000	0	0	0	0	0	0	8.10111e+06	9800600	15034000	0	0	0	0	--	--	1.09786e+07	3613438.80	0.3291	0	--
248	sp|P46776|RL27A_HUMAN	60S ribosomal protein L27a OS=Homo sapiens OX=9606 GN=RPL27A PE=1 SV=2	RPL27A	11.6	sp|P46776|RL27A_HUMAN	sp|P46776|RL27A_HUMAN	1	3	3	3	16.9	16.561	148	0	21.22	Mu_1;Mu_2;Mu_3;T43_1;T43_2;T43_3	1935;1997;2643	True;True;True	1991;2058;2796	8654;8655;8896;12374;12375;12376;12377;12378	8654;8896;12376	--	--	0	0	0	12800000	8281700	8927500	0	0	0	0	0	0	1.24091e+07	8281700	8927500	0	0	0	0	--	--	9.87277e+06	2220143.55	0.2249	0	--
364	sp|Q13247|SRSF6_HUMAN	Serine/arginine-rich splicing factor 6 OS=Homo sapiens OX=9606 GN=SRSF6 PE=1 SV=2	SRSF6	11.9	sp|Q13247|SRSF6_HUMAN;sp|Q13243|SRSF5_HUMAN;sp|Q08170|SRSF4_HUMAN	sp|Q13247|SRSF6_HUMAN	3	3	3	3	9.3	39.586	344	0	17.998	Mu_1;Mu_2;T43_1;T43_2;T43_3	1594;2067;2709	True;True;True	1629;2133;2865	6959;9116;12689;12690	6959;9116;12690	--	--	0	0	0	6670200	8785400	11190000	0	0	0	0	0	0	6.46651e+06	8785400	11190000	0	0	0	0	--	--	8.81397e+06	2361877.04	0.2680	0	--
97	sp|O60427|FADS1_HUMAN	Acyl-CoA (8-3)-desaturase OS=Homo sapiens OX=9606 GN=FADS1 PE=1 SV=3	FADS1	9.2	sp|O60427|FADS1_HUMAN	sp|O60427|FADS1_HUMAN	1	3	3	3	8.3	51.964	444	0	28.859	Mu_1;Mu_3;T43_1;T43_2;T43_3	211;2835;3076	True;True;True	214;2997;3246	698;699;13180;13181;13182;14201;14202;14203	699;13182;14202	--	--	0	0	0	11034000	6135200	9464900	0	0	0	0	0	0	1.0697e+07	6135200	9464900	0	0	0	0	--	--	8.76571e+06	2359925.58	0.2692	0	--
241	sp|P42677|RS27_HUMAN	40S ribosomal protein S27 OS=Homo sapiens OX=9606 GN=RPS27 PE=1 SV=3	RPS27	10	sp|P42677|RS27_HUMAN;sp|Q71UM5|RS27L_HUMAN	sp|P42677|RS27_HUMAN;sp|Q71UM5|RS27L_HUMAN	2	2	2	2	25	9.461	84	0	12.355	Mu_1;Mu_2;T43_1;T43_2;T43_3	470;1788	True;True	474;1825	1604;1605;8050;8051;8052;8053	1605;8052	--	--	0	0	0	10012000	8099900	7981200	0	0	0	0	0	0	9.70625e+06	8099900	7981200	0	0	0	0	--	--	8.59578e+06	963523.75	0.1121	0	--
187	sp|P18621|RL17_HUMAN	60S ribosomal protein L17 OS=Homo sapiens OX=9606 GN=RPL17 PE=1 SV=3	RPL17	10.9	sp|P18621|RL17_HUMAN	sp|P18621|RL17_HUMAN	1	3	3	3	15.8	21.397	184	0	17.367	Mu_3;T43_1;T43_2;T43_3	1407;2243;3175	True;True;True	1441;2379;3345	6006;10227;14681;14682	6006;10227;14681	--	--	0	0	0	0	7708800	9219200	0	0	0	0	0	0	0	7708800	9219200	0	0	0	0	--	--	8464000	1068014.08	0.1262	0	--
172	sp|P12956|XRCC6_HUMAN	X-ray repair cross-complementing protein 6 OS=Homo sapiens OX=9606 GN=XRCC6 PE=1 SV=2	XRCC6	6.6	sp|P12956|XRCC6_HUMAN	sp|P12956|XRCC6_HUMAN	1	5	5	5	11.3	69.842	609	0	35.531	Mu_2;Mu_3;T43_1;T43_2;T43_3	1401;2129;2338;2640;2881	True;True;True;True;True	1435;2214;2480;2793;3045	5964;5965;9408;9409;9410;10886;10887;10888;10889;10890;12368;12369;13493	5965;9409;10890;12369;13493	--	--	0	0	0	6121300	7960800	9917200	0	0	0	0	0	0	5.93437e+06	7960800	9917200	0	0	0	0	--	--	7.93746e+06	1991518.98	0.2509	0	--
531	sp|Q9UM00|TMCO1_HUMAN	Calcium load-activated calcium channel OS=Homo sapiens OX=9606 GN=TMCO1 PE=1 SV=2	TMCO1	10.9	sp|Q9UM00|TMCO1_HUMAN	sp|Q9UM00|TMCO1_HUMAN	1	3	3	3	13	27.079	239	0	25.157	Mu_1;Mu_2;Mu_3;T43_1;T43_2;T43_3;Vc_2;Vc_3	702;1236;2068	True;True;True	715;1261;2134;2135	2425;5412;9117;9118;9119;9120	2425;5412;9119	--	--	0	0	0	8713900	7218000	0	0	0	0	0	0	0	8.44779e+06	7218000	0	0	0	0	0	--	--	7.8329e+06	869596.02	0.1110	0	--
154	sp|P07814|SYEP_HUMAN	Bifunctional glutamate/proline--tRNA ligase OS=Homo sapiens OX=9606 GN=EPRS1 PE=1 SV=5	EPRS1	7.3	sp|P07814|SYEP_HUMAN	sp|P07814|SYEP_HUMAN	1	7	7	7	4.8	170.59	1512	0	42.941	Mu_1;Mu_2;Mu_3;T43_1;T43_2;T43_3;Vc_3	976;1362;1809;2107;2679;2842;2926	True;True;True;True;True;True;True	995;1394;1846;2186;2833;3004;3092	4236;4237;5854;8114;9302;12498;13372;13655;13656	4237;5854;8114;9302;12498;13372;13656	--	--	0	0	0	0	8882400	6702100	0	0	0	0	0	0	0	8882400	6702100	0	0	0	0	--	--	7792250	1541704.96	0.1979	0	--
342	sp|Q01650|LAT1_HUMAN	Large neutral amino acids transporter small subunit 1 OS=Homo sapiens OX=9606 GN=SLC7A5 PE=1 SV=2	SLC7A5	7.8	sp|Q01650|LAT1_HUMAN	sp|Q01650|LAT1_HUMAN	1	3	3	3	6.7	55.01	507	0	26.25	Mu_1;Mu_2;T43_1;T43_2;T43_3	160;161;2311	True;True;True	163;164;2450	510;511;512;513;514;10800	513;514;10800	--	--	0	0	0	7142300	5905900	6435100	0	0	0	0	0	0	6.92419e+06	5905900	6435100	0	0	0	0	--	--	6.42173e+06	509275.80	0.0793	0	--
78	sp|P19105|ML12A_HUMAN	Myosin regulatory light chain 12A OS=Homo sapiens OX=9606 GN=MYL12A PE=1 SV=2	MYL12A	4.4	sp|P19105|ML12A_HUMAN;sp|O14950|ML12B_HUMAN;sp|P24844|MYL9_HUMAN	sp|P19105|ML12A_HUMAN;sp|O14950|ML12B_HUMAN	3	3	3	3	18.7	19.794	171	0	18.675	T43_1;T43_2;T43_3	841;978;1696	True;True;True	858;997;1733	3670;4240;7720;7721;7722	3670;4240;7722	--	--	0	0	0	5487700	5290400	6189000	0	0	0	0	0	0	5.32012e+06	5290400	6189000	0	0	0	0	--	--	5.59984e+06	510444.92	0.0912	0	--
173	sp|P13010|XRCC5_HUMAN	X-ray repair cross-complementing protein 5 OS=Homo sapiens OX=9606 GN=XRCC5 PE=1 SV=3	XRCC5	5.6	sp|P13010|XRCC5_HUMAN	sp|P13010|XRCC5_HUMAN	1	5	5	5	7.2	82.704	732	0	29.379	Mu_1;Mu_2;T43_1;T43_2;T43_3	365;570;947;1522;2689	True;True;True;True;True	369;581;965;1557;2843	1243;2025;2026;4164;6694;12540;12541	1243;2025;4164;6694;12540	--	--	0	0	0	5551000	4906400	5501500	0	0	0	0	0	0	5.38148e+06	4906400	5501500	0	0	0	0	--	--	5.26313e+06	314709.47	0.0598	0	--
457	sp|Q96HS1|PGAM5_HUMAN	Serine/threonine-protein phosphatase PGAM5, mitochondrial OS=Homo sapiens OX=9606 GN=PGAM5 PE=1 SV=2	PGAM5	8.9	sp|Q96HS1|PGAM5_HUMAN	sp|Q96HS1|PGAM5_HUMAN	1	3	3	3	14.5	32.004	289	0	20.054	Mu_1;Mu_2;Mu_3;T43_1;T43_2;T43_3	116;136;2025	True;True;True	118;138;2087	378;379;380;424;425;8990	380;424;8990	--	--	0	0	0	6347800	4479300	4626600	0	0	0	0	0	0	6.15395e+06	4479300	4626600	0	0	0	0	--	--	5.08662e+06	927267.75	0.1823	0	--
401	sp|Q6Y1H2|HACD2_HUMAN	Very-long-chain (3R)-3-hydroxyacyl-CoA dehydratase 2 OS=Homo sapiens OX=9606 GN=HACD2 PE=1 SV=1	HACD2	9.9	sp|Q6Y1H2|HACD2_HUMAN	sp|Q6Y1H2|HACD2_HUMAN	1	2	2	2	8.7	28.368	254	0	14.673	Mu_1;T43_1;T43_2;T43_3	43;1249	True;True	43;1275	109;5448	109;5448	--	--	0	0	0	6047200	5690100	3560200	0	0	0	0	0	0	5.86253e+06	5690100	3560200	0	0	0	0	--	--	5.03761e+06	1282376.21	0.2545	0	--
235	sp|P39656|OST48_HUMAN	Dolichyl-diphosphooligosaccharide--protein glycosyltransferase 48 kDa subunit OS=Homo sapiens OX=9606 GN=DDOST PE=1 SV=4	DDOST	6.5	sp|P39656|OST48_HUMAN	sp|P39656|OST48_HUMAN	1	3	3	3	6.6	50.8	456	0	19.967	Mu_1;Mu_2;Mu_3;T43_1;T43_2;T43_3	2016;2539;3096	True;True;True	2078;2688;3266	8956;8957;8958;8959;11923;11924;11925;14292	8957;11924;14292	--	--	0	0	0	4902200	3824400	6000200	0	0	0	0	0	0	4.7525e+06	3824400	6000200	0	0	0	0	--	--	4.85903e+06	1091805.30	0.2247	0	--
144	sp|P06312|KV401_HUMAN	Immunoglobulin kappa variable 4-1 OS=Homo sapiens OX=9606 GN=IGKV4-1 PE=1 SV=1	IGKV4-1	4.8	sp|P06312|KV401_HUMAN	sp|P06312|KV401_HUMAN	1	2	2	2	19.8	13.38	121	0	12.592	Mu_1;Mu_2;Mu_3;T43_1;T43_2;T43_3;Vc_1	1643;2043	True;True	1678;2107	7278;7279;7280;7281;7282;7283;9056;9057	7282;9057	--	--	0	0	0	0	4577600	4926200	0	0	0	0	0	0	0	4577600	4926200	0	0	0	0	--	--	4751900	246497.46	0.0519	0	--
433	sp|Q8TEX9|IPO4_HUMAN	Importin-4 OS=Homo sapiens OX=9606 GN=IPO4 PE=1 SV=2	IPO4	4.6	sp|Q8TEX9|IPO4_HUMAN	sp|Q8TEX9|IPO4_HUMAN	1	4	4	4	3.7	118.71	1081	0	22.854	Mu_1;Mu_2;Mu_3;T43_1;T43_2;T43_3	653;957;1615;1663	True;True;True;True	665;975;1650;1698	2259;2260;2261;4191;7122;7336	2261;4191;7122;7336	--	--	0	0	0	0	4119600	5012100	0	0	0	0	0	0	0	4119600	5012100	0	0	0	0	--	--	4565850	631092.84	0.1382	0	--
382	sp|Q16875|F263_HUMAN	6-phosphofructo-2-kinase/fructose-2,6-bisphosphatase 3 OS=Homo sapiens OX=9606 GN=PFKFB3 PE=1 SV=1	PFKFB3	8.3	sp|Q16875|F263_HUMAN	sp|Q16875|F263_HUMAN	1	4	4	4	8.3	59.608	520	0	27.057	T43_1;T43_2;T43_3	601;1172;2564;2885	True;True;True;True	612;1195;2714;3049	2116;5158;5159;12009;12010;13499;13500	2116;5159;12009;13500	--	--	0	0	0	4977400	4192100	4251400	0	0	0	0	0	0	4.8254e+06	4192100	4251400	0	0	0	0	--	--	4.42297e+06	349776.39	0.0791	0	--
115	sp|O95831|AIFM1_HUMAN	Apoptosis-inducing factor 1, mitochondrial OS=Homo sapiens OX=9606 GN=AIFM1 PE=1 SV=1	AIFM1	9.4	sp|O95831|AIFM1_HUMAN	sp|O95831|AIFM1_HUMAN	1	4	4	4	7.3	66.9	613	0	39.097	Mu_3;T43_1;T43_2;T43_3	180;373;1291;2321	True;True;True;True	183;377;1319;2460	600;1270;5593;10839;10840	600;1270;5593;10840	--	--	0	0	0	3948700	4175900	5174900	0	0	0	0	0	0	3.82811e+06	4175900	5174900	0	0	0	0	--	--	4.39297e+06	699140.82	0.1591	0	--
520	sp|Q9UBB6|NCDN_HUMAN	Neurochondrin OS=Homo sapiens OX=9606 GN=NCDN PE=1 SV=1	NCDN	5.2	sp|Q9UBB6|NCDN_HUMAN	sp|Q9UBB6|NCDN_HUMAN	1	4	4	4	7.4	78.863	729	0	32.105	Mu_1;Mu_2;T43_1;T43_2;T43_3	551;1162;1440;1719	True;True;True;True	561;1185;1474;1756	1904;1905;5132;5133;6170;6171;7803;7804	1904;5133;6171;7804	--	--	0	0	0	3804200	4884400	3654800	0	0	0	0	0	0	3.68803e+06	4884400	3654800	0	0	0	0	--	--	4.07574e+06	700515.15	0.1719	0	--
502	sp|Q9HD45|TM9S3_HUMAN	Transmembrane 9 superfamily member 3 OS=Homo sapiens OX=9606 GN=TM9SF3 PE=1 SV=2	TM9SF3	7.2	sp|Q9HD45|TM9S3_HUMAN	sp|Q9HD45|TM9S3_HUMAN	1	2	2	2	3.6	67.887	589	0	13.823	Mu_1;Mu_2;T43_1;T43_2;T43_3	1959;3146	True;True	2015;3316	8751;8752;8753;8754;14528;14529	8754;14528	--	--	0	0	0	0	3319300	4330800	0	0	0	0	0	0	0	3319300	4330800	0	0	0	0	--	--	3825050	715238.51	0.1870	0	--
287	sp|P60842|IF4A1_HUMAN	Eukaryotic initiation factor 4A-I OS=Homo sapiens OX=9606 GN=EIF4A1 PE=1 SV=1	EIF4A1	5.1	sp|P60842|IF4A1_HUMAN;sp|Q14240|IF4A2_HUMAN	sp|P60842|IF4A1_HUMAN;sp|Q14240|IF4A2_HUMAN	2	2	2	2	4.7	46.153	406	0	13.277	Mu_1;Mu_2;Mu_3;T43_1;T43_2;T43_3	299;640	True;True	302;652	998;2233;2234;2235;2236;2237	998;2235	--	--	0	0	0	3992900	2881300	3466300	0	0	0	0	0	0	3.87096e+06	2881300	3466300	0	0	0	0	--	--	3.40619e+06	497563.20	0.1461	0	--
332	sp|P83731|RL24_HUMAN	60S ribosomal protein L24 OS=Homo sapiens OX=9606 GN=RPL24 PE=1 SV=1	RPL24	11.9	sp|P83731|RL24_HUMAN	sp|P83731|RL24_HUMAN	1	3	3	3	19.7	17.779	157	0	17.701	Mu_1;Mu_2;Mu_3;T43_1;T43_2;T43_3	150;2875;2887	True;True;True	152;3039;3051	471;13486;13502;13503;13504;13505	471;13486;13504	--	--	0	0	0	3671700	2880200	3517400	0	0	0	0	0	0	3.55957e+06	2880200	3517400	0	0	0	0	--	--	3.31906e+06	380646.54	0.1147	0	--
346	sp|Q02978|M2OM_HUMAN	Mitochondrial 2-oxoglutarate/malate carrier protein OS=Homo sapiens OX=9606 GN=SLC25A11 PE=1 SV=3	SLC25A11	10.4	sp|Q02978|M2OM_HUMAN	sp|Q02978|M2OM_HUMAN	1	2	2	2	10.2	34.061	314	0	22.497	Mu_1;Mu_2;Mu_3;T43_1;T43_2;T43_3	40;341	True;True	40;344	99;100;101;102;1148;1149	101;1149	--	--	0	0	0	3500400	0	3229900	0	0	0	0	0	0	3.3935e+06	0	3229900	0	0	0	0	--	--	3.3117e+06	115686.69	0.0349	0	--
517	sp|Q9P260|RELCH_HUMAN	RAB11-binding protein RELCH OS=Homo sapiens OX=9606 GN=RELCH PE=1 SV=2	RELCH	5.1	sp|Q9P260|RELCH_HUMAN	sp|Q9P260|RELCH_HUMAN	1	3	3	3	2.9	134.63	1216	0	18.631	Mu_1;Mu_2;T43_1;T43_2;T43_3;Vc_3	15;2541;2942	True;True;True	15;2690;3108	47;11930;13698	47;11930;13698	--	--	0	0	0	2927000	2985800	4034400	0	0	0	0	0	0	2.83762e+06	2985800	4034400	0	0	0	0	--	--	3.28594e+06	652407.69	0.1985	0	--
529	sp|Q9UJZ1|STML2_HUMAN	Stomatin-like protein 2, mitochondrial OS=Homo sapiens OX=9606 GN=STOML2 PE=1 SV=1	STOML2	7.5	sp|Q9UJZ1|STML2_HUMAN	sp|Q9UJZ1|STML2_HUMAN	1	2	2	2	7.3	38.534	356	0	11.32	Mu_1;Mu_3;T43_1;T43_2;T43_3	225;301	True;True	228;304	762;1009;1010	762;1010	--	--	0	0	0	3468800	0	2897200	0	0	0	0	0	0	3.36287e+06	0	2897200	0	0	0	0	--	--	3.13003e+06	329278.14	0.1052	0	--
378	sp|Q15393|SF3B3_HUMAN	Splicing factor 3B subunit 3 OS=Homo sapiens OX=9606 GN=SF3B3 PE=1 SV=4	SF3B3	4.9	sp|Q15393|SF3B3_HUMAN	sp|Q15393|SF3B3_HUMAN	1	4	4	4	4.6	135.58	1217	0	25.43	Mu_1;Mu_2;T43_1;T43_2;T43_3	1795;2036;2733;2792	True;True;True;True	1832;2098;2889;2951	8069;8070;9030;12771;13037	8070;9030;12771;13037	--	--	0	0	0	0	2934000	3149900	0	0	0	0	0	0	0	2934000	3149900	0	0	0	0	--	--	3041950	152664.37	0.0502	0	--
175	sp|P14625|ENPL_HUMAN	Endoplasmin OS=Homo sapiens OX=9606 GN=HSP90B1 PE=1 SV=1	HSP90B1	4.5	sp|P14625|ENPL_HUMAN;sp|Q58FF3|ENPLL_HUMAN	sp|P14625|ENPL_HUMAN	2	4	3	3	4.4	92.468	803	0	17.022	Mu_2;T43_1;T43_2;T43_3;Vc_1;Vc_3	650;1043;1555;2413	False;True;True;True	662;1062;1590;2558	2255;2256;4501;6853;11169	2255;4501;6853;11169	--	--	0	0	0	0	2109300	2234900	0	0	0	0	0	0	0	2109300	2234900	0	0	0	0	--	--	2172100	88812.72	0.0409	0	--
335	sp|P84103|SRSF3_HUMAN	Serine/arginine-rich splicing factor 3 OS=Homo sapiens OX=9606 GN=SRSF3 PE=1 SV=1	SRSF3	12.1	sp|P84103|SRSF3_HUMAN	sp|P84103|SRSF3_HUMAN	1	2	2	2	23.2	19.329	164	0	16.237	Mu_2;T43_1;T43_2;T43_3	1985;3079	True;True	2045;3249	8860;14206;14207	8860;14207	--	--	0	0	0	0	2327700	1824400	0	0	0	0	0	0	0	2327700	1824400	0	0	0	0	--	--	2076050	355886.85	0.1714	0	--
238	sp|P41252|SYIC_HUMAN	Isoleucine--tRNA ligase, cytoplasmic OS=Homo sapiens OX=9606 GN=IARS1 PE=1 SV=2	IARS1	6	sp|P41252|SYIC_HUMAN	sp|P41252|SYIC_HUMAN	1	3	3	3	2.7	144.5	1262	0	16.85	Mu_1;Mu_2;T43_1;T43_2;T43_3	218;694;1850	True;True;True	221;707;1887	718;2397;8287	718;2397;8287	--	--	0	0	0	1409700	2370600	0	0	0	0	0	0	0	1.36665e+06	2370600	0	0	0	0	0	--	--	1.86863e+06	709899.69	0.3798	0	--
106	sp|O75533|SF3B1_HUMAN	Splicing factor 3B subunit 1 OS=Homo sapiens OX=9606 GN=SF3B1 PE=1 SV=3	SF3B1	7.1	sp|O75533|SF3B1_HUMAN	sp|O75533|SF3B1_HUMAN	1	2	2	2	1.4	145.83	1304	0	11.16	Mu_1;Mu_2;Mu_3;T43_1;T43_2;T43_3	2631;2893	True;True	2783;3057	12340;13516	12340;13516	--	--	0	0	0	1499800	2654100	1409600	0	0	0	0	0	0	1.454e+06	2654100	1409600	0	0	0	0	--	--	1.83923e+06	706044.66	0.3839	0	--
258	sp|P49755|TMEDA_HUMAN	Transmembrane emp24 domain-containing protein 10 OS=Homo sapiens OX=9606 GN=TMED10 PE=1 SV=2	TMED10	7.6	sp|P49755|TMEDA_HUMAN	sp|P49755|TMEDA_HUMAN	1	2	2	2	9.6	24.976	219	0	11.416	Mu_2;T43_1;T43_2;T43_3	1308;1604	True;True	1337;1639	5659;7059	5659;7059	--	--	0	0	0	1921800	1754300	1527100	0	0	0	0	0	0	1.86311e+06	1754300	1527100	0	0	0	0	--	--	1.71484e+06	171446.87	0.1000	0	--
460	sp|Q96K19|RN170_HUMAN	E3 ubiquitin-protein ligase RNF170 OS=Homo sapiens OX=9606 GN=RNF170 PE=1 SV=2	RNF170	5.3	sp|Q96K19|RN170_HUMAN	sp|Q96K19|RN170_HUMAN	1	2	2	2	11.2	29.814	258	0	11.656	T43_1;T43_2;T43_3	682;2026	True;True	695;2088	2352;2353;2354;8991	2354;8991	--	--	0	0	0	0	1580900	1545900	0	0	0	0	0	0	0	1580900	1545900	0	0	0	0	--	--	1563400	24755.20	0.0158	0	--
177	sp|P14868|SYDC_HUMAN	Aspartate--tRNA ligase, cytoplasmic OS=Homo sapiens OX=9606 GN=DARS1 PE=1 SV=2	DARS1	6.5	sp|P14868|SYDC_HUMAN	sp|P14868|SYDC_HUMAN	1	3	3	3	6.4	57.136	501	0	19.358	Mu_1;T43_1;T43_2;T43_3	1183;1973;2890	True;True;True	1206;2033;3054	5190;8834;13512	5190;8834;13512	--	--	0	0	0	1121600	1045200	1582200	0	0	0	0	0	0	1.08735e+06	1045200	1582200	0	0	0	0	--	--	1.23825e+06	298614.59	0.2412	0	--
359	sp|Q12797|ASPH_HUMAN	Aspartyl/asparaginyl beta-hydroxylase OS=Homo sapiens OX=9606 GN=ASPH PE=1 SV=3	ASPH	4.7	sp|Q12797|ASPH_HUMAN	sp|Q12797|ASPH_HUMAN	1	2	2	2	3	85.862	758	0	11.224	Mu_2;T43_1;T43_2;T43_3	227;892	True;True	230;910	766;3911	766;3911	--	--	0	0	0	0	1073400	1015800	0	0	0	0	0	0	0	1073400	1015800	0	0	0	0	--	--	1044600	40733.28	0.0390	0	--
544	sp|Q9Y5W7|SNX14_HUMAN	Sorting nexin-14 OS=Homo sapiens OX=9606 GN=SNX14 PE=1 SV=3	SNX14	6.7	sp|Q9Y5W7|SNX14_HUMAN	sp|Q9Y5W7|SNX14_HUMAN	1	2	2	2	2.6	110.18	946	0	11.02	Mu_1;Mu_2;Mu_3;T43_1;T43_2;T43_3	290;1128	True;True	293;1151	984;5034	984;5034	--	--	0	0	0	0	838110	784580	0	0	0	0	0	0	0	838110	784580	0	0	0	0	--	--	811345	37851.48	0.0467	0	--
140	sp|P05141|ADT2_HUMAN	ADP/ATP translocase 2 OS=Homo sapiens OX=9606 GN=SLC25A5 PE=1 SV=7	SLC25A5	10.2	sp|P05141|ADT2_HUMAN;sp|Q9H0C2|ADT4_HUMAN	sp|P05141|ADT2_HUMAN	2	12	12	5	33.6	32.852	298	0	92.565	Mu_1;Mu_2;Mu_3;T43_1;T43_2;T43_3;Vc_1;Vc_3	46;435;680;873;980;1648;2127;2128;2611;2620;3121;3140	True;True;True;True;True;True;True;True;True;True;True;True	46;439;693;890;999;1683;2212;2213;2763;2772;3291;3310	115;116;117;118;119;120;1507;1508;1509;2340;2341;2342;2343;2344;2345;2346;2347;2348;3746;3747;3748;3749;3750;3751;3752;4243;4244;4245;4246;7291;7292;7293;9398;9399;9400;9401;9402;9403;9404;9405;9406;9407;12234;12235;12236;12237;12238;12239;12240;12241;12285;12286;12287;12288;12289;12290;12291;12292;14436;14508	120;1507;2348;3747;4246;7292;9398;9399;12237;12288;14436;14508	--	--	87197000	72064000	57361000	228410000	200170000	268390000	0	0	12480000	9.95172e+07	8.64388e+07	5.80049e+07	2.21435e+08	200170000	268390000	0	0	12480000	8.13203e+07	21224244.64	0.2610	2.29998e+08	34906901.81	0.1518	12480000	--
160	sp|P62987|RL40_HUMAN	Ubiquitin-60S ribosomal protein L40 OS=Homo sapiens OX=9606 GN=UBA52 PE=1 SV=2	UBA52	10.5	sp|P62987|RL40_HUMAN;sp|P62979|RS27A_HUMAN;sp|P0CG47|UBB_HUMAN;sp|P0CG48|UBC_HUMAN	sp|P62987|RL40_HUMAN;sp|P62979|RS27A_HUMAN;sp|P0CG47|UBB_HUMAN;sp|P0CG48|UBC_HUMAN	4	4	4	4	36.7	14.728	128	0	68.279	Mu_1;Mu_2;Mu_3;T43_1;T43_2;T43_3;Vc_1;Vc_2;Vc_3	693;1266;2673;2700	True;True;True;True	706;1294;2827;2855	2390;2391;2392;2393;2394;2395;2396;5490;5491;5492;5493;5494;5495;5496;12474;12475;12476;12477;12478;12479;12480;12481;12482;12599;12600;12601;12602;12603;12604;12605;12606	2394;5490;12474;12604	--	--	62306000	39791000	42048000	37406000	31523000	36528000	0	0	9684200	7.11093e+07	4.77282e+07	4.252e+07	3.62637e+07	31523000	36528000	0	0	9684200	5.37858e+07	15226922.77	0.2831	3.47716e+07	2816442.23	0.0810	9684200	--
197	sp|P23396|RS3_HUMAN	40S ribosomal protein S3 OS=Homo sapiens OX=9606 GN=RPS3 PE=1 SV=2	RPS3	10.3	sp|P23396|RS3_HUMAN	sp|P23396|RS3_HUMAN	1	10	10	10	46.1	26.688	243	0	65.145	Mu_1;Mu_2;Mu_3;T43_1;T43_2;T43_3;Vc_1;Vc_2;Vc_3	84;425;637;875;920;954;1281;1360;1397;1638	True;True;True;True;True;True;True;True;True;True	86;429;649;892;938;972;1309;1392;1431;1673	248;1473;1474;2223;2224;2225;2226;2227;2228;3755;3756;4020;4178;4179;4180;4181;5543;5544;5545;5851;5852;5955;7267;7268;7269;7270;7271	248;1473;2226;3756;4020;4179;5543;5851;5955;7270	--	--	14987000	15930000	12546000	27619000	36917000	26347000	0	0	6025800	1.71045e+07	1.91076e+07	1.26868e+07	2.67756e+07	36917000	26347000	0	0	6025800	1.62997e+07	3285187.03	0.2015	3.00132e+07	5982715.03	0.1994	6025800	--
286	sp|P63261|ACTG_HUMAN	Actin, cytoplasmic 2 OS=Homo sapiens OX=9606 GN=ACTG1 PE=1 SV=1	ACTG1	5.2	sp|P63261|ACTG_HUMAN;sp|P60709|ACTB_HUMAN;sp|P68133|ACTS_HUMAN;sp|P68032|ACTC_HUMAN;sp|P63267|ACTH_HUMAN;sp|P62736|ACTA_HUMAN;sp|Q6S8J3|POTEE_HUMAN;sp|A5A3E0|POTEF_HUMAN;sp|P0CG38|POTEI_HUMAN;sp|Q562R1|ACTBL_HUMAN;sp|Q9BYX7|ACTBM_HUMAN;sp|P0CG39|POTEJ_HUMAN	sp|P63261|ACTG_HUMAN;sp|P60709|ACTB_HUMAN;sp|P68133|ACTS_HUMAN;sp|P68032|ACTC_HUMAN;sp|P63267|ACTH_HUMAN;sp|P62736|ACTA_HUMAN	12	14	14	14	36.5	41.792	375	0	133.94	Mu_1;Mu_2;Mu_3;T43_1;T43_2;T43_3;Vc_1;Vc_2;Vc_3	115;317;318;359;506;507;630;1049;1103;1190;1331;2104;2594;2832	True;True;True;True;True;True;True;True;True;True;True;True;True;True	117;320;321;363;512;513;641;642;1068;1123;1213;1360;2182;2746;2994	371;372;373;374;375;376;377;1050;1051;1052;1053;1054;1055;1056;1057;1058;1059;1060;1061;1062;1063;1064;1065;1066;1067;1068;1069;1070;1230;1731;1732;1733;1734;1735;1736;1737;1738;1739;1740;2204;2205;2206;4523;4524;4525;4526;4527;4528;4529;4530;4531;4532;4773;5223;5735;5736;5737;9282;9283;9284;9285;12118;12119;12120;12121;12122;12123;12124;12125;12126;12127;12128;12129;12130;12131;12132;13164;13165…	372;1052;1067;1230;1732;1739;2204;4523;4773;5223;5737;9283;12125;13171	89	--	48842000	36602000	48721000	171730000	138750000	175630000	72592000	30427000	93990000	5.5743e+07	4.39031e+07	4.92679e+07	1.66486e+08	138750000	175630000	7.11686e+07	3.81817e+07	93990000	4.9638e+07	5928620.27	0.1194	1.60289e+08	19205133.30	0.1198	6.77801e+07	28058029.30
298	sp|P62241|RS8_HUMAN	40S ribosomal protein S8 OS=Homo sapiens OX=9606 GN=RPS8 PE=1 SV=2	RPS8	11	sp|P62241|RS8_HUMAN	sp|P62241|RS8_HUMAN	1	9	9	9	44.2	24.205	208	0	91.306	Mu_1;Mu_2;Mu_3;T43_1;T43_2;T43_3;Vc_1;Vc_2;Vc_3	1194;1299;1426;1607;1798;1799;1800;1892;2244	True;True;True;True;True;True;True;True;True	1217;1327;1460;1642;1835;1836;1837;1945;2380	5233;5234;5632;5633;5634;5635;5636;5637;5638;6112;6113;7088;8080;8081;8082;8083;8084;8085;8086;8087;8088;8089;8090;8466;8467;8468;8469;8470;10228	5233;5637;6112;7088;8086;8089;8090;8470;10228	--	--	12853000	9399100	5976800	23075000	25800000	25531000	0	0	9498700	1.4669e+07	1.1274e+07	6.04389e+06	2.23703e+07	25800000	25531000	0	0	9498700	1.06623e+07	4344981.49	0.4076	2.45671e+07	1907216.49	0.0776	9498700	--
302	sp|P62269|RS18_HUMAN	40S ribosomal protein S18 OS=Homo sapiens OX=9606 GN=RPS18 PE=1 SV=3	RPS18	11.6	sp|P62269|RS18_HUMAN	sp|P62269|RS18_HUMAN	1	7	7	7	36.2	17.718	152	0	52.512	Mu_1;Mu_2;Mu_3;T43_1;T43_2;T43_3;Vc_1;Vc_2;Vc_3	111;1338;2253;2478;2968;2969;3178	True;True;True;True;True;True;True	113;1368;2391;2624;3134;3135;3348	358;359;360;361;362;363;5758;5759;5760;5761;10257;10258;10259;10260;10261;11655;13816;13817;13818;13819;13820;13821;13822;13823;13824;14687	360;5761;10257;11655;13817;13824;14687	--	--	14908000	13748000	25400000	32041000	26547000	28063000	12280000	0	8282200	1.70144e+07	1.64903e+07	2.56851e+07	3.10625e+07	26547000	28063000	1.20392e+07	0	8282200	1.97299e+07	5163972.86	0.2617	2.85575e+07	2298024.79	0.0805	1.01607e+07	2656611.46
325	sp|P68363|TBA1B_HUMAN	Tubulin alpha-1B chain OS=Homo sapiens OX=9606 GN=TUBA1B PE=1 SV=1	TUBA1B	4.7	sp|P68363|TBA1B_HUMAN;sp|A6NHL2|TBAL3_HUMAN;sp|Q9H853|TBA4B_HUMAN	sp|P68363|TBA1B_HUMAN	3	13	13	0	37.7	50.151	451	0	122.42	Mu_1;Mu_2;Mu_3;T43_1;T43_2;T43_3;Vc_1;Vc_2;Vc_3	319;529;565;621;1184;1477;1587;1943;2150;2419;2666;2904;3159	True;True;True;True;True;True;True;True;True;True;True;True;True	322;537;576;632;1207;1512;1622;1999;2244;2564;2820;3068;3329	1071;1072;1073;1074;1827;1828;1829;1830;1831;1832;2008;2189;5191;5192;6292;6293;6931;8691;8692;8693;8694;8695;8696;8697;9522;11180;11181;11182;11183;11184;11185;11186;11187;12441;12442;12443;13542;13543;13544;13545;13546;14580	1071;1832;2008;2189;5192;6292;6931;8695;9522;11180;12441;13546;14580	92	--	25404000	22514000	20605000	25327000	34646000	37791000	13986000	9986400	18516000	2.89934e+07	2.70049e+07	2.08363e+07	2.45536e+07	34646000	37791000	1.37118e+07	1.25316e+07	18516000	2.56115e+07	4253318.47	0.1661	3.23302e+07	6915900.27	0.2139	1.49198e+07	3169834.00
328	sp|P78527|PRKDC_HUMAN	DNA-dependent protein kinase catalytic subunit OS=Homo sapiens OX=9606 GN=PRKDC PE=1 SV=3	PRKDC	7.1	sp|P78527|PRKDC_HUMAN	sp|P78527|PRKDC_HUMAN	1	111	111	111	28	469.08	4128	0	323.31	Mu_1;Mu_2;Mu_3;T43_1;T43_2;T43_3;Vc_2;Vc_3	25;126;148;149;213;219;231;300;351;363;366;419;447;471;496;562;654;807;850;855;931;934;937;940;951;968;1047;1062;1110;1134;1139;1188;1189;1231;1232;1258;1262;1264;1304;1356;1359;1394;1403;1408;1432;1433;1438;1459;1534;1547;1550;1610;1616;1654;1655;1656;1657;1694;1695;1713;1717;1727;1763;1825;1852;1853;1861;1871;1878;1879;1886;1891;1900;1912;1923;1962;1983;2011;2022;2084;2087;2108;2116;2117;2134;2…	True;True;True;True;True;True;True;True;True;True;True;True;True;True;True;True;True;True;True;True;True;True;True;True;True;True;True;True;True;True;True;True;True;True;True;True;True;True;True;True;True;True;True;True;True;True;True;True;True;True;True;True;True;True;True;True;True;True;True;True;True;True;True;True;True;True;True;True;True;True;True;True;True;True;True;True;True;True;True;True…	25;128;150;151;216;222;234;303;354;355;367;370;423;451;475;476;501;573;666;824;867;872;949;952;955;958;969;986;1066;1082;1130;1157;1162;1211;1212;1256;1257;1284;1285;1290;1292;1332;1388;1391;1428;1437;1442;1466;1467;1472;1493;1569;1582;1585;1645;1651;1689;1690;1691;1692;1731;1732;1750;1754;1764;1800;1862;1889;1890;1902;1903;1916;1928;1929;1939;1944;1953;1965;1979;2018;2043;2073;2084;2155;2156;215…	60;61;62;63;64;407;408;409;463;464;465;466;467;468;469;470;704;705;706;707;708;719;720;721;722;723;724;725;726;727;728;729;730;731;732;773;774;775;776;777;778;779;780;781;782;783;784;785;786;787;788;999;1000;1001;1002;1003;1004;1005;1006;1007;1008;1169;1170;1171;1172;1173;1174;1235;1236;1237;1238;1239;1240;1244;1245;1246;1247;1248;1249;1250;1430;1431;1432;1433;1537;1538;1539;1540;1606;1607;1608;1…	60;408;464;469;707;731;787;1003;1173;1235;1247;1431;1539;1608;1673;2001;2265;2943;3685;3695;4099;4114;4124;4135;4175;4214;4517;4574;4806;5049;5056;5217;5218;5400;5401;5464;5477;5484;5653;5829;5850;5944;5971;6007;6130;6138;6155;6241;6731;6833;6837;7093;7124;7310;7315;7321;7324;7714;7719;7786;7799;7823;7953;8196;8290;8297;8340;8363;8394;8399;8439;8462;8497;8541;8591;8761;8857;8936;8986;9183;9192;93…	93;94;95;96;97;98;99;100;101;102;103;104	--	1461300000	1718300000	527680000	294630000	506410000	318930000	0	0	2258400	1.66777e+09	2.06105e+09	5.33603e+08	2.85633e+08	506410000	318930000	0	0	2258400	1.42081e+09	793106820.22	0.5581	3.70324e+08	119023909.44	0.3214	2258400	--
331	sp|P83436|COG7_HUMAN	Conserved oligomeric Golgi complex subunit 7 OS=Homo sapiens OX=9606 GN=COG7 PE=1 SV=1	COG7	5.1	sp|P83436|COG7_HUMAN	sp|P83436|COG7_HUMAN	1	18	18	18	27.9	86.343	770	0	224.93	Mu_1;Mu_2;Mu_3;T43_1;T43_2;T43_3;Vc_1;Vc_2	56;123;386;523;842;1024;1055;1191;1217;1519;1618;1701;1990;2434;2736;3038;3154;3198	True;True;True;True;True;True;True;True;True;True;True;True;True;True;True;True;True;True	56;125;390;531;859;1043;1074;1214;1242;1554;1653;1738;2051;2579;2892;3206;3324;3368	143;144;145;398;399;400;401;402;403;404;1303;1807;3671;3672;4436;4437;4438;4439;4440;4546;4547;4548;4549;4550;4551;4552;5224;5225;5226;5227;5228;5360;5361;6684;6685;6686;6687;6688;6689;6690;7135;7136;7137;7138;7139;7140;7141;7142;7143;7144;7734;7735;7736;8882;8883;8884;8885;11308;11309;11310;11311;11312;11313;11314;11315;11316;11317;11318;12777;12778;12779;14084;14566;14567;14568;14569;14811;1481…	143;400;1303;1807;3671;4439;4552;5228;5360;6690;7144;7734;8882;11309;12779;14084;14566;14812	105	--	112400000	155660000	194710000	48392000	47168000	56115000	0	2511500	0	1.28281e+08	1.8671e+08	1.96896e+08	4.69142e+07	47168000	56115000	0	3.15159e+06	0	1.70629e+08	37026087.17	0.2170	5.00657e+07	5240357.15	0.1047	3.15159e+06	--
358	sp|Q08AM6|VAC14_HUMAN	Protein VAC14 homolog OS=Homo sapiens OX=9606 GN=VAC14 PE=1 SV=1	VAC14	6	sp|Q08AM6|VAC14_HUMAN	sp|Q08AM6|VAC14_HUMAN	1	14	14	14	19.4	87.972	782	0	170.91	Mu_1;Mu_2;Mu_3;T43_1;T43_2;T43_3;Vc_1;Vc_2	119;586;591;649;1054;1336;1413;1429;1721;1840;1862;2687;2817;3199	True;True;True;True;True;True;True;True;True;True;True;True;True;True	121;597;602;661;1073;1366;1447;1463;1758;1877;1904;2841;2979;3369	387;388;389;390;391;2076;2088;2089;2090;2091;2251;2252;2253;2254;4544;4545;5751;5752;5753;5754;5755;6022;6119;7806;7807;7808;8267;8268;8269;8270;8271;8272;8342;12532;12533;12534;12535;12536;12537;13131;13132;13133;14818	389;2076;2088;2252;4545;5755;6022;6119;7806;8267;8342;12537;13133;14818	111	--	87004000	42558000	62455000	34306000	35407000	50513000	5581200	0	0	9.9297e+07	5.10471e+07	6.3156e+07	3.32584e+07	35407000	50513000	5.47176e+06	0	0	7.11667e+07	25102582.75	0.3527	3.97261e+07	9403284.57	0.2367	5.47176e+06	--
469	sp|Q96QU8|XPO6_HUMAN	Exportin-6 OS=Homo sapiens OX=9606 GN=XPO6 PE=1 SV=1	XPO6	6.3	sp|Q96QU8|XPO6_HUMAN	sp|Q96QU8|XPO6_HUMAN	1	11	11	11	9.5	128.88	1125	0	72.407	Mu_1;Mu_2;Mu_3;T43_1;T43_2;T43_3;Vc_1;Vc_2	255;472;475;681;806;1305;1698;1699;2417;2574;2779	True;True;True;True;True;True;True;True;True;True;True	258;477;480;694;823;1333;1735;1736;2562;2725;2938	896;897;898;1610;1611;1612;1618;2349;2350;2351;2940;2941;2942;5655;7727;7728;7729;11178;12057;12058;12059;13000;13001;13002;13003	898;1610;1618;2349;2942;5655;7727;7729;11178;12057;13003	--	--	22109000	9540400	13164000	12298000	14009000	17119000	2781500	1826800	0	2.52328e+07	1.14434e+07	1.33118e+07	1.19224e+07	14009000	17119000	2.72696e+06	2.29238e+06	0	1.66627e+07	7480523.33	0.4490	1.43501e+07	2615021.49	0.1822	2.50967e+06	307293.26
[truncated: 9 more columns]
