# Supplementary material for: Proteomic screening of TMEM43 binding partners identifies VDAC leading to mitochondrial dysfunction
Source: PLoS One. 2025 Dec 18;20(12):e0339129. doi: 10.1371/journal.pone.0339129 (PMC12714281; doi:10.1371/journal.pone.0339129)
Supplement: S2 Table — (XLSX) [file pone.0339129.s013.xlsx]

## Sheet: Sheet2
id	Accession	Description	GeneSymbol	pI	Protein IDs	Majority protein IDs	Number of proteins	Peptides	Razor + unique peptides	Unique peptides	Unique + razor sequence coverage [%]	Mol. weight [kDa]	Sequence length	Q-value	Score	Identified by	Peptide IDs	Peptide is razor	Mod. peptide IDs	MS/MS IDs	Best MS/MS	Oxidation (M) site IDs	Oxidation (M) site positions	Mu_1 Area	Mu_2 Area	Mu_3 Area	T43_1 Area	T43_2 Area	T43_3 Area	Vc Area	Mu_1 Normalized Area	Mu_2 Normalized Area	Mu_3 Normalized Area	T43_1 Normalized Area	T43_2 Normalized Area	T43_3 Normalized Area	Vc Normalized Area	Mu Area	Mu sd	Mu cv	T43 Area	T43 sd	T43 cv	Vc Area.1	Vc sd	Vc cv	Vc:T43	Vc:T43 PVal	Vc:T43 adj. PVal
1	sp|A0A075B6R9|KVD24_HUMAN	Probable non-functional immunoglobulin kappa variable 2D-24 OS=Homo sapiens OX=9606 GN=IGKV2D-24 PE=5 SV=1	IGKV2D-24	9.1	sp|A0A075B6R9|KVD24_HUMAN;sp|A0A0C4DH68|KV224_HUMAN	sp|A0A075B6R9|KVD24_HUMAN;sp|A0A0C4DH68|KV224_HUMAN	2	4	3	3	24.2	13.079	120	0	20.722	Mu_1;Mu_2;Mu_3;T43_1;T43_2;T43_3;Vc	774;777;1504;2736	True;False;True;True	789;792;1533;2860	2738;3138;3139;3140;3141;3142;3143;3144;3145;3146;3147;3148;3149;3150;3151;3152;3153;3154;3155;3156;3157;3158;3159;3160;3161;3162;3163;3164;3165;3166;3167;3168;3169;3170;3171;3172;3173;3174;3175;3176;3177;3178;3179;3180;3181;3182;3183;3184;3185;3186;3187;3188;3189;3190;3191;3192;3193;3194;3195;3196;3197;3198;3199;3200;3201;3202;3203;3204;3205;3206;3207;3208;3209;3210;3211;3212;3213;3214;3215;3216…	2738;3171;6715;12604	--	--	53063000	68042000	72474000	57147000	77784000	50202000	0	6.25227e+07	8.25152e+07	7.66596e+07	5.39072e+07	7.55184e+07	4.79943e+07	0	7.38992e+07	10278127.45	0.1391	5.914e+07	14489019.42	0.2450	0	--	--	0.01	--	--
2	sp|A2NJV5|KV229_HUMAN	Immunoglobulin kappa variable 2-29 OS=Homo sapiens OX=9606 GN=IGKV2-29 PE=3 SV=2	IGKV2-29	7.4	sp|A2NJV5|KV229_HUMAN;sp|A0A075B6S2|KVD29_HUMAN;sp|A0A0A0MRZ7|KVD26_HUMAN;sp|P06310|KV230_HUMAN;sp|P01615|KVD28_HUMAN;sp|A0A075B6S6|KVD30_HUMAN;sp|A0A075B6P5|KV228_HUMAN;sp|P01614|KVD40_HUMAN;sp|A0A087WW87|KV240_HUMAN	sp|A2NJV5|KV229_HUMAN;sp|A0A075B6S2|KVD29_HUMAN;sp|A0A0A0MRZ7|KVD26_HUMAN	9	5	5	4	28.3	13.085	120	0	251.64	Mu_1;Mu_2;Mu_3;T43_1;T43_2;T43_3;Vc	775;776;777;778;2302	True;True;True;True;True	790;791;792;793;2413	2739;2740;2741;2742;2743;2744;2745;2746;2747;2748;2749;2750;2751;2752;2753;2754;2755;2756;2757;2758;2759;2760;2761;2762;2763;2764;2765;2766;2767;2768;2769;2770;2771;2772;2773;2774;2775;2776;2777;2778;2779;2780;2781;2782;2783;2784;2785;2786;2787;2788;2789;2790;2791;2792;2793;2794;2795;2796;2797;2798;2799;2800;2801;2802;2803;2804;2805;2806;2807;2808;2809;2810;2811;2812;2813;2814;2815;2816;2817;2818…	2744;3134;3171;3234;10837	--	--	6097200000	9172800000	8958200000	7961500000	6379400000	6572700000	3.31828e+10	7.18416e+09	1.11239e+10	9.47557e+09	7.51014e+09	6.19359e+09	6.28365e+09	3.31828e+10	9.26122e+09	1978614098.24	0.2137	6.66246e+09	735491480.84	0.1104	3.31828e+10	--	--	4.981	0.00148206962413791	0.0118565569931033
3	sp|A0A0A0MS14|HV145_HUMAN	Immunoglobulin heavy variable 1-45 OS=Homo sapiens OX=9606 GN=IGHV1-45 PE=3 SV=1	IGHV1-45	9.4	sp|A0A0A0MS14|HV145_HUMAN	sp|A0A0A0MS14|HV145_HUMAN	1	1	1	1	9.4	13.508	117	0.0022989	6.8336	Mu_1;Mu_2;Mu_3;T43_1;T43_2;T43_3;Vc	2127	True	2233;2234	9942;9943;9944;9945;9946;9947;9948;9949;9950;9951;9952	9944	30	112	3603300	3099500	0	3029300	3211200	2466100	5.48425e+06	4.24567e+06	3.75879e+06	0	2.85756e+06	3.11767e+06	2.35765e+06	5.48425e+06	4.00223e+06	344274.69	0.0860	2.77763e+06	386264.92	0.1390	5.48425e+06	--	--	1.974	0.0141350939568978	0.0382442607887531
4	sp|A0A0J9YX35|HV64D_HUMAN	Immunoglobulin heavy variable 3-64D OS=Homo sapiens OX=9606 GN=IGHV3-64D PE=3 SV=1	IGHV3-64D	8	sp|A0A0J9YX35|HV64D_HUMAN;sp|A0A0C4DH36|HV338_HUMAN;sp|P01772|HV333_HUMAN;sp|A0A0A0MS15|HV349_HUMAN;sp|A0A0B4J1V0|HV315_HUMAN;sp|A0A0B4J1V6|HV373_HUMAN;sp|A0A0B4J1Y9|HV372_HUMAN;sp|P0DP04|HV43D_HUMAN;sp|A0A075B6Q5|HV364_HUMAN;sp|A0A0B4J1X8|HV343_HUMAN;sp|P01782|HV309_HUMAN;sp|P0DP02|HVC33_HUMAN;sp|P01780|HV307_HUMAN;sp|P01768|HV330_HUMAN;sp|A0A0C4DH42|HV366_HUMAN;sp|P01764|HV323_HUMAN;sp|P01762|H…	sp|A0A0J9YX35|HV64D_HUMAN;sp|A0A0C4DH36|HV338_HUMAN;sp|P01772|HV333_HUMAN;sp|A0A0A0MS15|HV349_HUMAN;sp|A0A0B4J1V0|HV315_HUMAN;sp|A0A0B4J1V6|HV373_HUMAN;sp|A0A0B4J1Y9|HV372_HUMAN;sp|P0DP04|HV43D_HUMAN;sp|A0A075B6Q5|HV364_HUMAN;sp|A0A0B4J1X8|HV343_HUMAN;sp|P01782|HV309_HUMAN;sp|P0DP02|HVC33_HUMAN;sp|P01780|HV307_HUMAN;sp|P01768|HV330_HUMAN;sp|A0A0C4DH42|HV366_HUMAN;sp|P01764|HV323_HUMAN;sp|P01762|H…	25	2	2	2	15.4	12.822	117	0	23.376	Mu_1;Mu_2;Mu_3;T43_1;T43_2;T43_3;Vc	925;1851	True;True	941;1903	4039;4040;4041;4042;4043;4044;4045;4046;8242	4039;8242	--	--	221620000	214370000	0	203500000	204610000	0	0	2.61129e+08	2.59968e+08	0	1.91963e+08	1.9865e+08	0	0	2.60549e+08	823344.06	0.0032	1.95307e+08	4728760.14	0.0242	0	--	--	0.01	--	--
5	sp|A5YKK6|CNOT1_HUMAN	CCR4-NOT transcription complex subunit 1 OS=Homo sapiens OX=9606 GN=CNOT1 PE=1 SV=2	CNOT1	7.1	sp|A5YKK6|CNOT1_HUMAN	sp|A5YKK6|CNOT1_HUMAN	1	9	9	9	4.5	266.94	2376	0	53.222	Mu_1;Mu_2;Mu_3;T43_1;T43_2;T43_3	4;304;352;377;566;691;921;1241;1789	True;True;True;True;True;True;True;True;True	4;306;355;380;576;705;937;1267;1836	17;18;1018;1019;1177;1178;1276;1277;1278;1279;1944;1945;2302;4034;5348;5349;5350;5351;8029;8030	18;1018;1177;1277;1945;2302;4034;5349;8029	--	--	1917700	2540500	3948000	1953600	2517400	1768900	0	2.25957e+06	3.08089e+06	4.17601e+06	1.84285e+06	2.44408e+06	1.69111e+06	0	3.17216e+06	961472.83	0.3031	1.99268e+06	398218.39	0.1998	0	--	--	0.01	--	--
6	sp|O00410|IPO5_HUMAN	Importin-5 OS=Homo sapiens OX=9606 GN=IPO5 PE=1 SV=4	IPO5	4.6	sp|O00410|IPO5_HUMAN;sp|O60518|RNBP6_HUMAN	sp|O00410|IPO5_HUMAN	2	28	28	28	28.5	123.63	1097	0	323.31	Mu_1;Mu_2;Mu_3;T43_1;T43_2;T43_3	146;260;549;599;624;749;986;990;1267;1288;1303;1376;1727;1795;1888;1973;2066;2079;2239;2309;2403;2416;2540;2569;2637;2716;2729;2799	True;True;True;True;True;True;True;True;True;True;True;True;True;True;True;True;True;True;True;True;True;True;True;True;True;True;True;True	146;262;559;610;635;764;1002;1006;1294;1316;1331;1405;1767;1768;1769;1842;1940;1941;2049;2171;2184;2347;2420;2421;2518;2531;2659;2660;2689;2759;2760;2839;2853;2925	438;439;440;866;867;868;1899;1900;1901;2025;2097;2658;2659;2660;2661;4290;4291;4292;4293;4298;5427;5428;5484;5485;5486;5487;5488;5553;5554;5555;5556;5557;5558;6113;6114;6115;6116;6117;6118;6119;7752;7753;7754;7755;7756;8054;8055;8056;8057;8058;8059;8060;8336;8337;8338;8339;8340;8341;8714;9677;9678;9773;9774;9775;10550;10551;10552;10553;10554;10555;10556;10557;10558;10559;10560;10561;10562;10563;1…	438;866;1900;2025;2097;2660;4292;4298;5427;5488;5558;6114;7753;8054;8340;8714;9677;9774;10559;10858;11257;11308;11866;11984;12226;12502;12563;12821	31;32;33;34;35	176;181;450;684;727	77521000	44683000	60258000	25544000	33126000	36913000	0	9.13409e+07	5.41875e+07	6.37381e+07	2.40958e+07	3.21612e+07	3.52897e+07	0	6.97555e+07	19293789.67	0.2766	3.05156e+07	5775510.94	0.1892	0	--	--	0.01	--	--
7	sp|O00471|EXOC5_HUMAN	Exocyst complex component 5 OS=Homo sapiens OX=9606 GN=EXOC5 PE=1 SV=1	EXOC5	6.7	sp|O00471|EXOC5_HUMAN	sp|O00471|EXOC5_HUMAN	1	16	16	16	22.9	81.852	708	0	150.99	Mu_1;Mu_2;Mu_3;T43_1;T43_2;T43_3	632;859;1104;1369;1616;1618;1749;1904;2023;2025;2112;2121;2183;2184;2571;2826	True;True;True;True;True;True;True;True;True;True;True;True;True;True;True;True	644;875;1124;1398;1648;1650;1795;1961;2118;2121;2217;2226;2291;2292;2691;2952	2124;3792;4898;5860;5861;7342;7343;7344;7345;7346;7347;7349;7350;7351;7352;7864;7865;8405;8406;8407;9227;9231;9232;9893;9918;10148;10149;10150;11995;11996;11997;11998;11999;12000;12950	2124;3792;4898;5861;7347;7349;7865;8405;9227;9231;9893;9918;10148;10150;11999;12950	--	--	7375400	5313800	10106000	3676200	4085500	3250700	0	8.69023e+06	6.44409e+06	1.06897e+07	3.46779e+06	3.9665e+06	3.10774e+06	0	8.60799e+06	2123974.94	0.2467	3.51401e+06	431242.67	0.1227	0	--	--	0.01	--	--
8	sp|O00571|DDX3X_HUMAN	ATP-dependent RNA helicase DDX3X OS=Homo sapiens OX=9606 GN=DDX3X PE=1 SV=3	DDX3X	7.2	sp|O00571|DDX3X_HUMAN;sp|O15523|DDX3Y_HUMAN;sp|Q9NQI0|DDX4_HUMAN	sp|O00571|DDX3X_HUMAN;sp|O15523|DDX3Y_HUMAN	3	8	8	8	12.7	73.243	662	0	52.076	Mu_1;Mu_2;Mu_3;T43_1;T43_2;T43_3	458;821;967;2002;2261;2625;2772;2848	True;True;True;True;True;True;True;True	462;836;983;2092;2371;2746;2898;2974	1533;1534;1535;1536;3562;3563;4219;9095;9096;10644;10645;10646;12126;12127;12128;12129;12130;12728;12729;13056;13057	1534;3563;4219;9095;10645;12128;12728;13057	--	--	2320300	2336500	3403000	4333500	4848200	4272500	0	2.73395e+06	2.8335e+06	3.59953e+06	4.08782e+06	4.70699e+06	4.08461e+06	0	3.05566e+06	473633.33	0.1550	4.29314e+06	358408.44	0.0835	0	--	--	0.01	--	--
9	sp|O00743|PPP6_HUMAN	Serine/threonine-protein phosphatase 6 catalytic subunit OS=Homo sapiens OX=9606 GN=PPP6C PE=1 SV=1	PPP6C	5.4	sp|O00743|PPP6_HUMAN	sp|O00743|PPP6_HUMAN	1	4	4	4	14.1	35.144	305	0	23.873	Mu_1;Mu_2;Mu_3;T43_1;T43_2;T43_3	805;1699;2752;2842	True;True;True;True	820;1731;2877;2968	3519;3520;7668;7669;12668;12669;12670;12671;13018;13019;13020;13021	3519;7668;12671;13018	--	--	2283800	2382400	2404500	2187800	2364400	2051000	0	2.69094e+06	2.88916e+06	2.54337e+06	2.06377e+06	2.29553e+06	1.9608e+06	0	2.70782e+06	173512.49	0.0641	2.1067e+06	171446.27	0.0814	0	--	--	0.01	--	--
10	sp|O14684|PTGES_HUMAN	Prostaglandin E synthase OS=Homo sapiens OX=9606 GN=PTGES PE=1 SV=2	PTGES	9.8	sp|O14684|PTGES_HUMAN	sp|O14684|PTGES_HUMAN	1	2	2	2	13.2	17.102	152	0	30.541	Mu_1;Mu_2;Mu_3;T43_1;T43_2;T43_3	88;2553	True;True	88;2673	270;271;272;273;274;275;276;277;278;11897;11898;11899;11900	278;11897	--	--	2285100	2682100	2822600	13358000	9800000	10809000	0	2.69247e+06	3.25261e+06	2.98561e+06	1.26007e+07	9.51456e+06	1.03337e+07	0	2.9769e+06	280169.99	0.0941	1.08163e+07	1598684.68	0.1478	0	--	--	0.01	--	--
11	sp|O14744|ANM5_HUMAN	Protein arginine N-methyltransferase 5 OS=Homo sapiens OX=9606 GN=PRMT5 PE=1 SV=4	PRMT5	6.2	sp|O14744|ANM5_HUMAN	sp|O14744|ANM5_HUMAN	1	7	7	7	9.9	72.683	637	0	42.417	Mu_1;Mu_2;Mu_3;T43_1;T43_2;T43_3;Vc	21;22;26;915;1634;2114;2870	True;True;True;True;True;True;True	21;22;26;931;1666;2219;2997	55;56;57;65;4007;7384;9896;13190	56;57;65;4007;7384;9896;13190	--	--	1279500	1375800	1263000	2580500	4160600	2241400	2.69316e+06	1.5076e+06	1.66845e+06	1.33594e+06	2.4342e+06	4.03942e+06	2.14283e+06	2.69316e+06	1.504e+06	166280.72	0.1106	2.87215e+06	1021327.02	0.3556	2.69316e+06	--	--	0.938	0.908417098188979	0.908417098188979
12	sp|O14787|TNPO2_HUMAN	Transportin-2 OS=Homo sapiens OX=9606 GN=TNPO2 PE=1 SV=3	TNPO2	4.6	sp|O14787|TNPO2_HUMAN	sp|O14787|TNPO2_HUMAN	1	7	3	3	4.6	101.39	897	0	25.837	Mu_1;Mu_2;Mu_3;T43_1;T43_2;T43_3	188;363;446;833;1776;1911;2001	False;True;False;True;False;True;False	189;366;450;849;1823;1969;1970;2090;2091	605;606;607;608;609;610;1211;1212;1213;1214;1499;1500;1501;1502;1503;1504;1505;3700;7962;7963;7964;7965;7966;7967;7968;7969;8437;8438;8439;8440;9089;9090;9091;9092;9093;9094	608;1213;1502;3700;7967;8437;9092	--	--	4844200	3723300	6144900	4330700	3319000	0	0	5.70779e+06	4.51528e+06	6.49979e+06	4.08518e+06	3.22233e+06	0	0	5.57429e+06	998967.30	0.1792	3.65376e+06	610127.57	0.1670	0	--	--	0.01	--	--
13	sp|O14980|XPO1_HUMAN	Exportin-1 OS=Homo sapiens OX=9606 GN=XPO1 PE=1 SV=1	XPO1	6	sp|O14980|XPO1_HUMAN	sp|O14980|XPO1_HUMAN	1	28	28	28	29.6	123.38	1071	0	323.31	Mu_1;Mu_2;Mu_3;T43_1;T43_2;T43_3;Vc	133;293;399;435;470;533;537;561;626;643;655;750;1225;1437;1452;1453;1538;1713;1714;1854;1863;1957;1976;2099;2488;2492;2493;2586	True;True;True;True;True;True;True;True;True;True;True;True;True;True;True;True;True;True;True;True;True;True;True;True;True;True;True;True	133;295;402;438;475;543;547;571;637;638;655;667;765;1250;1251;1466;1481;1482;1569;1746;1747;1748;1749;1906;1915;2030;2031;2053;2054;2055;2056;2204;2604;2605;2610;2611;2707	408;409;410;969;970;971;972;973;974;975;976;977;978;979;980;981;982;983;984;1370;1371;1372;1373;1374;1470;1596;1597;1598;1599;1600;1601;1860;1861;1862;1863;1872;1931;1932;1933;1934;2099;2100;2101;2148;2149;2150;2151;2152;2153;2154;2155;2156;2157;2158;2159;2197;2198;2199;2200;2662;5293;5294;5295;5296;5297;6360;6361;6362;6363;6364;6365;6366;6367;6368;6369;6370;6371;6372;6401;6402;6403;6404;6405;640…	410;980;1374;1470;1600;1862;1872;1933;2101;2151;2197;2662;5293;6372;6408;6410;7052;7701;7719;8263;8277;8671;8733;9856;11620;11646;11656;12044	36;37;38;39;40;41;42;43	45;73;168;297;424;545;717;804	76642000	51189000	57385000	50216000	52703000	51363000	0	9.03052e+07	6.20774e+07	6.06992e+07	4.73691e+07	5.1168e+07	4.91042e+07	0	7.10272e+07	16709395.48	0.2352	4.92138e+07	1901796.21	0.0386	0	--	--	0.01	--	--
14	sp|O15260|SURF4_HUMAN	Surfeit locus protein 4 OS=Homo sapiens OX=9606 GN=SURF4 PE=1 SV=3	SURF4	7.9	sp|O15260|SURF4_HUMAN	sp|O15260|SURF4_HUMAN	1	5	5	5	17.8	30.394	269	0	36.436	Mu_1;Mu_2;Mu_3;T43_1;T43_2;T43_3	1351;1738;2041;2043;2249	True;True;True;True;True	1380;1784;2144;2145;2147;2357;2358;2359	5802;5803;7812;7813;7814;7815;7816;7817;7818;7819;7820;7821;7822;7823;9309;9310;9311;9312;9313;9314;9315;9316;9320;10609;10610;10611;10612;10613;10614;10615;10616;10617;10618;10619;10620;10621	5802;7819;9311;9320;10619	45;46;47	44;141;148	8236100	3335900	1825100	12412000	10120000	11370000	0	9.70437e+06	4.04548e+06	1.93051e+06	1.17083e+07	9.82524e+06	1.087e+07	0	5.22678e+06	4019311.35	0.7690	1.08012e+07	943427.63	0.0874	0	--	--	0.01	--	--
15	sp|O15397|IPO8_HUMAN	Importin-8 OS=Homo sapiens OX=9606 GN=IPO8 PE=1 SV=2	IPO8	4.8	sp|O15397|IPO8_HUMAN	sp|O15397|IPO8_HUMAN	1	13	12	12	12.4	119.94	1037	0	132.59	Mu_1;Mu_2;Mu_3;T43_1;T43_2;T43_3	449;651;1028;1096;1103;1305;1495;1970;2353;2531;2665;2688;2823	True;True;True;True;True;True;False;True;True;True;True;True;True	453;663;1047;1115;1123;1333;1524;2046;2467;2649;2788;2811;2949	1509;1510;2186;2187;2188;2189;2190;2191;4652;4653;4654;4655;4656;4860;4861;4893;4894;4895;4896;4897;5560;5561;5562;5563;6696;8708;11051;11835;11836;11837;11838;11839;12310;12311;12312;12313;12314;12315;12410;12411;12412;12941;12942;12943	1509;2188;4656;4860;4897;5561;6696;8708;11051;11836;12311;12411;12943	--	--	10734000	12268000	10685000	7634600	10043000	8037200	0	1.26476e+07	1.48775e+07	1.13021e+07	7.20177e+06	9.75049e+06	7.68375e+06	0	1.29424e+07	1805853.66	0.1396	8.212e+06	1353984.08	0.1649	0	--	--	0.01	--	--
16	sp|O43156|TTI1_HUMAN	TELO2-interacting protein 1 homolog OS=Homo sapiens OX=9606 GN=TTI1 PE=1 SV=3	TTI1	5.8	sp|O43156|TTI1_HUMAN	sp|O43156|TTI1_HUMAN	1	6	6	6	6.1	122.07	1089	0	73.603	Mu_1;Mu_2;Mu_3;T43_1;T43_2;T43_3	357;382;987;1327;2482;2791	True;True;True;True;True;True	360;385;1003;1355;2598;2917	1194;1195;1196;1197;1300;1301;4294;5698;5699;5700;5701;5702;11597;11598;11599;12794	1197;1300;4294;5702;11599;12794	--	--	4253800	3482400	4119700	3076700	4010800	3749400	0	5.01214e+06	4.22314e+06	4.35763e+06	2.90227e+06	3.89398e+06	3.58451e+06	0	4.53097e+06	422095.47	0.0932	3.46026e+06	507396.04	0.1466	0	--	--	0.01	--	--
17	sp|O43570|CAH12_HUMAN	Carbonic anhydrase 12 OS=Homo sapiens OX=9606 GN=CA12 PE=1 SV=1	CA12	7.2	sp|O43570|CAH12_HUMAN	sp|O43570|CAH12_HUMAN	1	2	2	2	7.3	39.45	354	0	20.318	Mu_1;Mu_2;Mu_3;T43_1;T43_2;T43_3	1925;2797	True;True	1988;2923	8513;12817;12818;12819	8513;12817	--	--	3236100	5198000	3431800	1453900	0	0	0	3.81301e+06	6.30366e+06	3.63e+06	1.37147e+06	0	0	0	4.58222e+06	1493616.06	0.3260	1.37147e+06	--	--	0	--	--	0.01	--	--
18	sp|O43592|XPOT_HUMAN	Exportin-T OS=Homo sapiens OX=9606 GN=XPOT PE=1 SV=2	XPOT	5	sp|O43592|XPOT_HUMAN	sp|O43592|XPOT_HUMAN	1	9	9	9	10.9	109.96	962	0	52.323	Mu_1;Mu_2;Mu_3;T43_1;T43_2;T43_3	154;235;489;528;1186;1338;1679;2611;2864	True;True;True;True;True;True;True;True;True	155;237;496;538;1210;1366;1711;2732;2991	474;814;1668;1845;5187;5730;7519;12099;13164	474;814;1668;1845;5187;5730;7519;12099;13164	--	--	2729200	1900700	2417600	1726200	1925100	2219700	0	3.21574e+06	2.305e+06	2.55722e+06	1.62834e+06	1.86903e+06	2.12208e+06	0	2.69265e+06	470234.37	0.1746	1.87315e+06	246899.45	0.1318	0	--	--	0.01	--	--
19	sp|O60427|FADS1_HUMAN	Acyl-CoA (8-3)-desaturase OS=Homo sapiens OX=9606 GN=FADS1 PE=1 SV=3	FADS1	9.2	sp|O60427|FADS1_HUMAN	sp|O60427|FADS1_HUMAN	1	4	4	4	9.9	51.964	444	0	36.913	Mu_1;Mu_2;Mu_3;T43_1;T43_2;T43_3	200;614;2561;2779	True;True;True;True	202;625;2681;2905	643;644;2064;2065;2066;2067;11922;11923;11924;12744;12745	644;2065;11923;12744	--	--	1601600	0	0	6732400	3718800	5605900	0	1.88712e+06	0	0	6.35072e+06	3.61049e+06	5.35937e+06	0	1.88712e+06	--	--	5.10686e+06	1387459.81	0.2717	0	--	--	0.01	--	--
20	sp|O75477|ERLN1_HUMAN	Erlin-1 OS=Homo sapiens OX=9606 GN=ERLIN1 PE=1 SV=2	ERLIN1	8.1	sp|O75477|ERLN1_HUMAN	sp|O75477|ERLN1_HUMAN	1	11	11	7	30.7	39.171	348	0	110.88	Mu_1;Mu_2;Mu_3;T43_1;T43_2;T43_3	55;295;1048;1179;1503;1664;1758;1759;1947;2336;2858	True;True;True;True;True;True;True;True;True;True;True	55;297;1067;1203;1532;1696;1804;1805;2018;2450;2985	133;134;135;136;137;989;990;4695;5153;5154;5155;5156;5157;6714;7488;7489;7902;7903;8637;8638;8639;10965;10966;10967;10968;10969;10970;10971;10972;13143;13144;13145;13146;13147;13148	133;990;4695;5156;6714;7488;7902;7903;8638;10966;13145	--	--	9193700	12162000	10082000	39663000	31492000	33731000	0	1.08327e+07	1.4749e+07	1.06643e+07	3.74144e+07	3.05748e+07	3.22476e+07	0	1.2082e+07	2311220.96	0.1913	3.34123e+07	3565454.40	0.1067	0	--	--	0.01	--	--
21	sp|O94874|UFL1_HUMAN	E3 UFM1-protein ligase 1 OS=Homo sapiens OX=9606 GN=UFL1 PE=1 SV=2	UFL1	6.8	sp|O94874|UFL1_HUMAN	sp|O94874|UFL1_HUMAN	1	8	8	8	11.2	89.594	794	0	49.488	Mu_1;Mu_2;Mu_3;T43_1;T43_2;T43_3	57;719;736;1101;1316;1941;2473;2532	True;True;True;True;True;True;True;True	57;734;751;1120;1344;2010;2589;2650	139;2455;2456;2457;2552;4876;5654;8618;11573;11840	139;2456;2552;4876;5654;8618;11573;11840	--	--	6232000	2360500	3139700	1816800	1761100	1979900	0	7.343e+06	2.8626e+06	3.32103e+06	1.7138e+06	1.70981e+06	1.89283e+06	0	4.50887e+06	2465100.26	0.5467	1.77215e+06	104535.01	0.0590	0	--	--	0.01	--	--
22	sp|O94905|ERLN2_HUMAN	Erlin-2 OS=Homo sapiens OX=9606 GN=ERLIN2 PE=1 SV=1	ERLIN2	5.3	sp|O94905|ERLN2_HUMAN	sp|O94905|ERLN2_HUMAN	1	10	6	6	19.5	37.839	339	0	48.996	Mu_1;Mu_2;Mu_3;T43_1;T43_2;T43_3	54;1179;1265;1503;1665;1874;1947;2336;2563;2750	True;False;True;False;True;True;False;False;True;True	54;1203;1292;1532;1697;1926;2018;2450;2683;2874	132;5153;5154;5155;5156;5157;5422;5423;5424;5425;6714;7490;8315;8637;8638;8639;10965;10966;10967;10968;10969;10970;10971;10972;11926;11927;11928;11929;11930;11931;12642	132;5156;5425;6714;7490;8315;8638;10966;11927;12642	--	--	3861300	3826000	0	19315000	13569000	16377000	0	4.54966e+06	4.63983e+06	0	1.822e+07	1.31738e+07	1.56568e+07	0	4.59474e+06	63754.60	0.0139	1.56835e+07	2523206.29	0.1609	0	--	--	0.01	--	--
23	sp|O94919|ENDD1_HUMAN	Endonuclease domain-containing 1 protein OS=Homo sapiens OX=9606 GN=ENDOD1 PE=1 SV=2	ENDOD1	5.4	sp|O94919|ENDD1_HUMAN	sp|O94919|ENDD1_HUMAN	1	11	11	11	30.6	55.016	500	0	137.69	Mu_1;Mu_2;Mu_3;T43_1;T43_2;T43_3	183;208;460;461;709;1127;1522;1895;2026;2305;2315	True;True;True;True;True;True;True;True;True;True;True	184;210;464;465;466;724;1148;1551;1950;1951;2122;2416;2427	588;589;590;591;592;675;1545;1546;1547;1548;1549;1550;1551;1552;1553;1554;1555;1556;1557;1558;1559;1560;2432;2433;2434;2435;2436;4986;4987;4988;4989;4990;6766;6767;8357;8358;8359;8360;8361;8362;8363;8364;8365;8366;8367;8368;8369;8370;8371;8372;9233;10843;10844;10845;10884;10885;10886	590;675;1555;1560;2436;4990;6767;8360;9233;10845;10886	48	250	15592000	18676000	16993000	17559000	12862000	15172000	0	1.83716e+07	2.26486e+07	1.79744e+07	1.65635e+07	1.24874e+07	1.45048e+07	0	1.96649e+07	2591584.08	0.1318	1.45186e+07	2038112.27	0.1404	0	--	--	0.01	--	--
24	sp|O95347|SMC2_HUMAN	Structural maintenance of chromosomes protein 2 OS=Homo sapiens OX=9606 GN=SMC2 PE=1 SV=2	SMC2	8.8	sp|O95347|SMC2_HUMAN	sp|O95347|SMC2_HUMAN	1	15	15	15	14	135.65	1197	0	89.626	Mu_1;Mu_2;Mu_3;T43_1;T43_2;T43_3	455;476;710;790;1105;1147;1230;1464;1584;1945;1983;1987;2210;2268;2374	True;True;True;True;True;True;True;True;True;True;True;True;True;True;True	459;481;725;805;1125;1169;1256;1493;1616;2016;2064;2070;2318;2378;2488	1519;1520;1620;2437;3486;4899;5037;5310;6481;6482;7220;8635;8770;8771;8772;8782;8783;8784;8785;10305;10669;10670;11161	1520;1620;2437;3486;4899;5037;5310;6482;7220;8635;8771;8783;10305;10670;11161	--	--	3189100	3280600	5142200	3624800	3949500	3100000	0	3.75763e+06	3.97841e+06	5.43918e+06	3.4193e+06	3.83447e+06	2.96367e+06	0	4.39174e+06	913800.84	0.2081	3.40581e+06	435554.16	0.1279	0	--	--	0.01	--	--
25	sp|O96005|CLPT1_HUMAN	Cleft lip and palate transmembrane protein 1 OS=Homo sapiens OX=9606 GN=CLPTM1 PE=1 SV=1	CLPTM1	6.2	sp|O96005|CLPT1_HUMAN	sp|O96005|CLPT1_HUMAN	1	5	5	5	6.3	76.096	669	0	43.752	Mu_1;Mu_2;Mu_3;T43_1;T43_2;T43_3	6;908;1999;2058;2550	True;True;True;True;True	6;924;2088;2162;2670	20;21;22;3987;3988;3989;9085;9571;9572;11892	22;3987;9085;9572;11892	--	--	946410	911760	0	2972000	1844700	2156900	0	1.11513e+06	1.1057e+06	0	2.80351e+06	1.79097e+06	2.06205e+06	0	1.11041e+06	6693.22	0.0060	2.21884e+06	524163.34	0.2362	0	--	--	0.01	--	--
26	sp|P02675|FIBB_HUMAN	Fibrinogen beta chain OS=Homo sapiens OX=9606 GN=FGB PE=1 SV=2	FGB	8.4	sp|P02675|FIBB_HUMAN	sp|P02675|FIBB_HUMAN	1	8	8	5	13.6	55.928	491	0	161.93	Mu_1;Mu_2;Mu_3;T43_1;T43_2;T43_3;Vc	523;981;1174;1905;1909;2454;2455;2456	True;True;True;True;True;True;True;True	533;997;1198;1962;1966;1967;2570;2571;2572	1825;1826;1827;1828;1829;1830;1831;1832;1833;1834;4278;4279;4280;5138;5139;5140;5141;5142;5143;5144;8408;8409;8410;8423;8424;8425;8426;8427;8428;8429;8430;8431;11514;11515;11516;11517;11518;11519;11520;11521;11522;11523;11524;11525;11526;11527;11528;11529	1833;4279;5142;8410;8424;11519;11522;11529	--	--	16661000	29625000	25935000	21999000	14489000	21896000	5.74828e+07	1.96312e+07	3.59265e+07	2.74328e+07	2.07518e+07	1.4067e+07	2.09331e+07	5.74828e+07	2.76635e+07	8150104.55	0.2947	1.8584e+07	3912864.60	0.2106	5.74828e+07	--	--	3.093	0.0128359236797692	0.0382442607887531
27	sp|P02679|FIBG_HUMAN	Fibrinogen gamma chain OS=Homo sapiens OX=9606 GN=FGG PE=1 SV=3	FGG	5.3	sp|P02679|FIBG_HUMAN	sp|P02679|FIBG_HUMAN	1	4	4	4	11.9	51.511	453	0	41.808	Mu_1;Mu_2;Mu_3;T43_1;T43_2;T43_3;Vc	445;548;2562;2843	True;True;True;True	449;558;2682;2969	1496;1497;1498;1895;1896;1897;1898;11925;13022;13023;13024;13025;13026;13027;13028;13029	1496;1895;11925;13024	--	--	9019000	10725000	15712000	9266400	9909500	10888000	3.94956e+07	1.06268e+07	1.30063e+07	1.66194e+07	8.74106e+06	9.62087e+06	1.04092e+07	3.94956e+07	1.34175e+07	3017380.50	0.2248	9.59037e+06	834476.17	0.0870	3.94956e+07	--	--	4.118	0.00126594595621664	0.0118154955913553
28	sp|P04114|APOB_HUMAN	Apolipoprotein B-100 OS=Homo sapiens OX=9606 GN=APOB PE=1 SV=2	APOB	7	sp|P04114|APOB_HUMAN	sp|P04114|APOB_HUMAN	1	4	3	3	0.7	515.6	4563	0	19.9	Mu_1;Mu_2;Mu_3;T43_1;T43_2;T43_3	620;1365;2381;2699	True;True;True;False	631;1394;2495;2822	2090;2091;2092;2093;5838;5839;11192;11193;11194;11195;12443	2090;5838;11195;12443	--	--	3161000	5827400	2952500	1772500	1739400	2308000	0	3.72452e+06	7.06694e+06	3.12302e+06	1.67201e+06	1.68874e+06	2.2065e+06	0	4.63816e+06	2124779.68	0.4581	1.85575e+06	303874.24	0.1637	0	--	--	0.01	--	--
29	sp|P04843|RPN1_HUMAN	Dolichyl-diphosphooligosaccharide--protein glycosyltransferase subunit 1 OS=Homo sapiens OX=9606 GN=RPN1 PE=1 SV=1	RPN1	6.3	sp|P04843|RPN1_HUMAN	sp|P04843|RPN1_HUMAN	1	7	7	7	12.2	68.569	607	0	56.448	Mu_1;Mu_2;Mu_3;T43_1;T43_2;T43_3	184;973;1470;1572;1772;2126;2510	True;True;True;True;True;True;True	185;989;1499;1604;1819;2232;2628	593;4239;4240;4241;6530;7184;7185;7951;7952;7953;9937;9938;9939;9940;9941;11763	593;4240;6530;7185;7953;9941;11763	--	--	1935000	1635300	1444900	4957900	5371800	6053500	0	2.27996e+06	1.98314e+06	1.52835e+06	4.67682e+06	5.21534e+06	5.78728e+06	0	1.93048e+06	378562.43	0.1961	5.22648e+06	555315.14	0.1063	0	--	--	0.01	--	--
30	sp|P05089|ARGI1_HUMAN	Arginase-1 OS=Homo sapiens OX=9606 GN=ARG1 PE=1 SV=2	ARG1	7.3	sp|P05089|ARGI1_HUMAN	sp|P05089|ARGI1_HUMAN	1	3	3	3	10.2	34.735	322	0	18.606	Mu_1;Mu_2;Mu_3;T43_1;T43_2;T43_3;Vc	480;866;2407	True;True;True	487;882;2522	1641;3856;3857;3858;3859;3860;11268;11269;11270	1641;3860;11268	--	--	1633400	4040700	1644800	2161500	1549100	1439200	1.98536e+06	1.92459e+06	4.90019e+06	1.73979e+06	2.03896e+06	1.50398e+06	1.37591e+06	1.98536e+06	2.85486e+06	1773720.35	0.6213	1.63962e+06	351719.85	0.2145	1.98536e+06	--	--	1.211	0.225534378988371	0.26872181326274
31	sp|P05141|ADT2_HUMAN	ADP/ATP translocase 2 OS=Homo sapiens OX=9606 GN=SLC25A5 PE=1 SV=7	SLC25A5	10.2	sp|P05141|ADT2_HUMAN;sp|Q9H0C2|ADT4_HUMAN	sp|P05141|ADT2_HUMAN	2	11	11	5	33.6	32.852	298	0	89.125	Mu_1;Mu_2;Mu_3;T43_1;T43_2;T43_3;Vc	46;402;630;817;905;1511;1936;2358;2367;2818;2834	True;True;True;True;True;True;True;True;True;True;True	46;405;642;832;921;1540;2003;2004;2472;2481;2944;2960	115;116;117;118;119;1383;1384;1385;2112;2113;2114;2115;2116;2117;2118;2119;2120;3549;3550;3551;3552;3553;3554;3981;3982;3983;6731;6732;8571;8572;8573;8574;8575;8576;8577;8578;8579;8580;8581;11084;11085;11086;11087;11088;11089;11090;11130;11131;11132;11133;11134;11135;11136;11137;11138;12931;12996	119;1383;2114;3550;3983;6732;8581;11087;11134;12931;12996	--	--	28145000	19862000	11953000	59114000	60644000	47156000	3.96641e+06	3.31625e+07	2.40868e+07	1.26433e+07	5.57627e+07	5.88777e+07	4.50822e+07	3.96641e+06	2.32975e+07	10282324.59	0.4413	5.32409e+07	7235211.22	0.1359	3.96641e+06	--	--	0.074	0.00102126665603547	0.0118154955913553
32	sp|Q8NHW5|RLA0L_HUMAN	60S acidic ribosomal protein P0-like OS=Homo sapiens OX=9606 GN=RPLP0P6 PE=5 SV=1	RPLP0P6	5.2	sp|Q8NHW5|RLA0L_HUMAN;sp|P05388|RLA0_HUMAN	sp|Q8NHW5|RLA0L_HUMAN;sp|P05388|RLA0_HUMAN	2	5	5	5	21.1	34.364	317	0	47.086	Mu_1;Mu_2;Mu_3;T43_1;T43_2;T43_3;Vc	104;334;869;1100;2489	True;True;True;True;True	104;337;885;1119;2606	320;321;322;323;324;1129;1130;3870;3871;3872;4871;4872;4873;4874;4875;11621;11622	324;1130;3870;4873;11621	--	--	2110100	2531400	2163900	4015200	5084300	4502300	3.34744e+06	2.48627e+06	3.06985e+06	2.28887e+06	3.78757e+06	4.93621e+06	4.3043e+06	3.34744e+06	2.615e+06	406091.24	0.1553	4.34269e+06	575284.92	0.1325	3.34744e+06	--	--	0.771	0.080001074760086	0.114873338117047
33	sp|P08195|4F2_HUMAN	4F2 cell-surface antigen heavy chain OS=Homo sapiens OX=9606 GN=SLC3A2 PE=1 SV=3	SLC3A2	4.6	sp|P08195|4F2_HUMAN	sp|P08195|4F2_HUMAN	1	5	5	5	9.5	67.993	630	0	39.44	Mu_1;Mu_2;Mu_3;T43_1;T43_2;T43_3	63;922;1112;2545;2646	True;True;True;True;True	63;938;1133;2665;2769	153;4035;4952;4953;11882;11883;11884;12247;12248;12249;12250	153;4035;4952;11884;12248	--	--	740050	843380	914950	2369600	3384200	2612000	0	871981	1.02277e+06	967791	2.23526e+06	3.28563e+06	2.49713e+06	0	954182	76312.61	0.0800	2.67267e+06	546745.83	0.2045	0	--	--	0.01	--	--
34	sp|P62987|RL40_HUMAN	Ubiquitin-60S ribosomal protein L40 OS=Homo sapiens OX=9606 GN=UBA52 PE=1 SV=2	UBA52	10.5	sp|P62987|RL40_HUMAN;sp|P62979|RS27A_HUMAN;sp|P0CG47|UBB_HUMAN;sp|P0CG48|UBC_HUMAN	sp|P62987|RL40_HUMAN;sp|P62979|RS27A_HUMAN;sp|P0CG47|UBB_HUMAN;sp|P0CG48|UBC_HUMAN	4	4	4	4	36.7	14.728	128	0	74.614	Mu_1;Mu_2;Mu_3;T43_1;T43_2;T43_3;Vc	645;1157;2413;2435	True;True;True;True	657;1181;2528;2551	2161;2162;2163;2164;2165;2166;2167;5065;5066;5067;5068;5069;5070;5071;11296;11297;11298;11299;11300;11301;11302;11403;11404;11405;11406;11407;11408	2165;5065;11296;11406	--	--	25873000	18063000	17394000	16518000	15005000	16161000	8.43984e+06	3.04854e+07	2.19052e+07	1.83986e+07	1.55815e+07	1.4568e+07	1.54503e+07	8.43984e+06	2.35964e+07	6218393.02	0.2635	1.51999e+07	551224.16	0.0363	8.43984e+06	--	--	0.555	0.00126025903958567	0.0118154955913553
35	sp|P11021|BIP_HUMAN	Endoplasmic reticulum chaperone BiP OS=Homo sapiens OX=9606 GN=HSPA5 PE=1 SV=2	HSPA5	4.8	sp|P11021|BIP_HUMAN	sp|P11021|BIP_HUMAN	1	10	9	9	17.4	72.332	654	0	79.531	Mu_1;Mu_2;Mu_3;T43_1;T43_2;T43_3;Vc	593;1093;1095;1199;1200;1830;1831;2274;2528;2748	True;False;True;True;True;True;True;True;True;True	604;1112;1114;1224;1225;1881;1882;2384;2646;2872	2017;4848;4857;4858;4859;5215;5216;5217;5218;5219;5220;5221;8181;8182;10688;10689;11830;12637;12638	2017;4848;4858;5215;5220;8181;8182;10688;11830;12638	--	--	2167100	2104700	3412400	3968800	3498700	5968900	0	2.55343e+06	2.55239e+06	3.60948e+06	3.7438e+06	3.3968e+06	5.70641e+06	0	2.9051e+06	610008.68	0.2100	4.28233e+06	1245427.27	0.2909	0	--	--	0.01	--	--
36	sp|P12956|XRCC6_HUMAN	X-ray repair cross-complementing protein 6 OS=Homo sapiens OX=9606 GN=XRCC6 PE=1 SV=2	XRCC6	6.6	sp|P12956|XRCC6_HUMAN	sp|P12956|XRCC6_HUMAN	1	5	5	5	11.3	69.842	609	0	34.848	Mu_1;Mu_2;T43_1;T43_2;T43_3;Vc	1289;1937;2120;2385;2598	True;True;True;True;True	1317;2005;2225;2499;2719	5489;5490;8582;8583;8584;9913;9914;9915;9916;9917;11205;11206;12078	5490;8583;9917;11206;12078	--	--	0	785580	0	1823600	2463600	2903900	4.14358e+06	0	952680	0	1.72022e+06	2.39184e+06	2.7762e+06	4.14358e+06	952680	--	--	2.29608e+06	534463.17	0.2328	4.14358e+06	--	--	1.805	0.0497807935818652	0.0853608372209591
37	sp|P13010|XRCC5_HUMAN	X-ray repair cross-complementing protein 5 OS=Homo sapiens OX=9606 GN=XRCC5 PE=1 SV=3	XRCC5	5.6	sp|P13010|XRCC5_HUMAN	sp|P13010|XRCC5_HUMAN	1	5	5	5	7.2	82.704	732	0	29.315	Mu_1;Mu_2;T43_1;T43_2;T43_3;Vc	335;524;879;1403;2427	True;True;True;True;True	338;534;895;1432;2542	1131;1835;1836;3915;6201;11350;11351	1131;1835;3915;6201;11350	--	--	0	477530	0	1462300	2144200	2070700	1.87832e+06	0	579105	0	1.3794e+06	2.08175e+06	1.97964e+06	1.87832e+06	579105	--	--	1.81359e+06	379475.32	0.2092	1.87832e+06	--	--	1.036	0.731417178942207	0.758506704088215
38	sp|P15880|RS2_HUMAN	40S ribosomal protein S2 OS=Homo sapiens OX=9606 GN=RPS2 PE=1 SV=2	RPS2	10.9	sp|P15880|RS2_HUMAN	sp|P15880|RS2_HUMAN	1	7	7	7	22.5	31.324	293	0	50.003	Mu_1;Mu_2;Mu_3;T43_1;T43_2;T43_3;Vc	338;668;823;948;1629;2267;2538	True;True;True;True;True;True;True	341;682;838;964;1661;2377;2657	1141;1142;2232;3569;3570;3571;4165;7373;7374;10664;10665;10666;10667;10668;11854;11855;11856	1141;2232;3569;4165;7374;10666;11856	--	--	4494300	5029800	4325900	10826000	12069000	9454500	6.17261e+06	5.29551e+06	6.09968e+06	4.57574e+06	1.02122e+07	1.17175e+07	9.03872e+06	6.17261e+06	5.32364e+06	762364.31	0.1432	1.03228e+07	1342801.35	0.1301	6.17261e+06	--	--	0.598	0.0209934487425074	0.0462475768060794
39	sp|P16402|H13_HUMAN	Histone H1.3 OS=Homo sapiens OX=9606 GN=H1-3 PE=1 SV=2	H1-3	11.8	sp|P16402|H13_HUMAN;sp|P16403|H12_HUMAN;sp|P10412|H14_HUMAN;sp|P22492|H1T_HUMAN;sp|Q02539|H11_HUMAN	sp|P16402|H13_HUMAN;sp|P16403|H12_HUMAN;sp|P10412|H14_HUMAN	5	7	7	7	24	22.35	221	0	52.845	Mu_1;Mu_2;Mu_3;T43_1;T43_2;T43_3;Vc	149;150;244;1233;2148;2169;2170	True;True;True;True;True;True;True	150;151;246;1259;2256;2277;2278	452;453;454;455;456;457;458;459;460;461;462;463;464;465;831;832;833;834;5319;10016;10105;10106;10107;10108	452;464;834;5319;10016;10105;10108	--	--	4157500	5813200	5479500	9985200	7514300	9399200	1.16097e+07	4.89867e+06	7.04972e+06	5.79596e+06	9.41911e+06	7.29544e+06	8.98585e+06	1.16097e+07	5.91478e+06	1080437.92	0.1827	8.5668e+06	1122141.40	0.1310	1.16097e+07	--	--	1.355	0.0583452397488965	0.0960980419393589
40	sp|P16615|AT2A2_HUMAN	Sarcoplasmic/endoplasmic reticulum calcium ATPase 2 OS=Homo sapiens OX=9606 GN=ATP2A2 PE=1 SV=1	ATP2A2	5	sp|P16615|AT2A2_HUMAN;sp|O14983|AT2A1_HUMAN;sp|Q93084|AT2A3_HUMAN	sp|P16615|AT2A2_HUMAN	3	27	27	27	29.1	114.76	1042	0	290.26	Mu_1;Mu_2;Mu_3;T43_1;T43_2;T43_3;Vc	102;144;195;340;341;418;534;540;690;811;1014;1070;1169;1231;1361;1741;1809;1876;2064;2229;2250;2396;2583;2616;2624;2647;2787	True;True;True;True;True;True;True;True;True;True;True;True;True;True;True;True;True;True;True;True;True;True;True;True;True;True;True	102;144;197;343;344;421;544;550;704;826;1030;1089;1193;1257;1390;1787;1856;1857;1928;2169;2337;2360;2510;2511;2704;2737;2745;2770;2913	316;317;318;435;436;626;1147;1148;1149;1150;1151;1152;1153;1154;1155;1156;1431;1864;1865;1866;1867;1868;1869;1882;2296;2297;2298;2299;2300;2301;3535;3536;3537;3538;4435;4436;4774;4775;4776;5104;5105;5106;5107;5311;5312;5829;5830;7827;7828;8095;8096;8097;8098;8318;8319;8320;8321;9670;9671;9672;10450;10622;11238;11239;11240;11241;11242;11243;11244;12038;12039;12040;12105;12106;12107;12108;12109;121…	318;435;626;1147;1156;1431;1867;1882;2297;3535;4436;4774;5107;5311;5830;7827;8097;8318;9672;10450;10622;11240;12040;12110;12124;12251;12784	58;59;60;61	207;239;361;719	14973000	11728000	11960000	25944000	28189000	26817000	0	1.76423e+07	1.42227e+07	1.26507e+07	2.44732e+07	2.7368e+07	2.56377e+07	0	1.48386e+07	2552133.79	0.1720	2.58263e+07	1456592.48	0.0564	0	--	--	0.01	--	--
41	sp|P17844|DDX5_HUMAN	Probable ATP-dependent RNA helicase DDX5 OS=Homo sapiens OX=9606 GN=DDX5 PE=1 SV=1	DDX5	9.2	sp|P17844|DDX5_HUMAN	sp|P17844|DDX5_HUMAN	1	6	6	4	10.3	69.147	614	0	37.327	Mu_1;Mu_2;Mu_3;T43_1;T43_2;T43_3;Vc	205;827;1442;1532;2354;2508	True;True;True;True;True;True	207;842;1471;1561;2468;2626	655;656;657;658;3653;3654;6381;6382;6801;6802;11052;11053;11759;11760	656;3653;6382;6801;11053;11760	--	--	1433500	1169800	1231700	2140400	2411100	3177700	1.99102e+06	1.68905e+06	1.41863e+06	1.30283e+06	2.01905e+06	2.34087e+06	3.03795e+06	1.99102e+06	1.47017e+06	198201.87	0.1348	2.46596e+06	520839.74	0.2112	1.99102e+06	--	--	0.807	0.237226811190729	0.276764613055851
42	sp|P18124|RL7_HUMAN	60S ribosomal protein L7 OS=Homo sapiens OX=9606 GN=RPL7 PE=1 SV=1	RPL7	11.3	sp|P18124|RL7_HUMAN	sp|P18124|RL7_HUMAN	1	8	8	8	35.1	29.225	248	0	63.916	Mu_1;Mu_2;Mu_3;T43_1;T43_2;T43_3;Vc	507;678;1033;1211;1232;1299;2334;2501	True;True;True;True;True;True;True;True	516;692;1052;1236;1258;1327;2448;2619	1727;2268;2269;2270;4667;5255;5256;5257;5258;5313;5314;5315;5316;5317;5318;5542;5543;5544;10961;10962;11731;11732;11733;11734;11735;11736;11737;11738	1727;2269;4667;5255;5318;5544;10961;11732	--	--	3105600	1857300	3170300	5380600	5093300	5148200	2.66412e+06	3.65924e+06	2.25236e+06	3.3534e+06	5.07556e+06	4.94495e+06	4.9218e+06	2.66412e+06	3.08833e+06	739945.99	0.2396	4.98077e+06	82903.08	0.0166	2.66412e+06	--	--	0.535	0.000228133465603345	0.0104726503261022
43	sp|P21333|FLNA_HUMAN	Filamin-A OS=Homo sapiens OX=9606 GN=FLNA PE=1 SV=4	FLNA	6	sp|P21333|FLNA_HUMAN;sp|O75369|FLNB_HUMAN;sp|Q14315|FLNC_HUMAN	sp|P21333|FLNA_HUMAN	3	13	13	13	6.7	280.74	2647	0	101.83	Mu_1;Mu_2;Mu_3;T43_1;T43_2;T43_3	117;121;264;314;383;950;1164;1215;1255;2075;2260;2587;2742	True;True;True;True;True;True;True;True;True;True;True;True;True	117;121;266;316;386;966;1188;1240;1282;2180;2370;2708;2866	366;372;879;1046;1047;1048;1049;1302;4167;5095;5268;5269;5396;9702;9703;10643;12053;12622;12623;12624	366;372;879;1047;1302;4167;5095;5268;5396;9703;10643;12053;12623	--	--	1411400	2254100	1851200	3167100	3918200	3025300	0	1.66301e+06	2.73357e+06	1.95811e+06	2.98755e+06	3.80408e+06	2.89226e+06	0	2.11823e+06	552946.57	0.2611	3.22796e+06	501201.74	0.1553	0	--	--	0.01	--	--
44	sp|P21796|VDAC1_HUMAN	Voltage-dependent anion-selective channel protein 1 OS=Homo sapiens OX=9606 GN=VDAC1 PE=1 SV=2	VDAC1	8.9	sp|P21796|VDAC1_HUMAN	sp|P21796|VDAC1_HUMAN	1	6	6	6	27.6	30.772	283	0	63.636	Mu_1;Mu_2;Mu_3;T43_1;T43_2;T43_3	302;1652;1657;2702;2755;2861	True;True;True;True;True;True	304;1684;1689;2825;2880;2988	1014;1015;1016;7451;7452;7453;7454;7467;12447;12448;12449;12450;12675;12676;12677;12678;13152	1015;7451;7467;12450;12678;13152	--	--	1977100	3941400	2751100	10081000	9388100	8191700	0	2.32956e+06	4.77977e+06	2.90999e+06	9.50948e+06	9.11466e+06	7.83145e+06	0	3.33977e+06	1280398.26	0.3834	8.81853e+06	877333.09	0.0995	0	--	--	0.01	--	--
45	sp|P22735|TGM1_HUMAN	Protein-glutamine gamma-glutamyltransferase K OS=Homo sapiens OX=9606 GN=TGM1 PE=1 SV=4	TGM1	5.9	sp|P22735|TGM1_HUMAN	sp|P22735|TGM1_HUMAN	1	3	3	3	4.7	89.786	817	0	25.532	Mu_1;Mu_2;Mu_3;T43_1;T43_2;T43_3	245;1237;1382	True;True;True	247;1263;1411	835;5324;5325;6131	835;5324;6131	--	--	0	2353700	0	823510	761870	852410	0	0	2.85435e+06	0	776823	739680	814924	0	2.85435e+06	--	--	777142	37623.01	0.0484	0	--	--	0.01	--	--
46	sp|P23396|RS3_HUMAN	40S ribosomal protein S3 OS=Homo sapiens OX=9606 GN=RPS3 PE=1 SV=2	RPS3	10.3	sp|P23396|RS3_HUMAN	sp|P23396|RS3_HUMAN	1	11	11	11	46.1	26.688	243	0	69.834	Mu_1;Mu_2;Mu_3;T43_1;T43_2;T43_3;Vc	80;393;586;819;857;885;1171;1251;1285;1286;1499	True;True;True;True;True;True;True;True;True;True;True	80;396;597;834;873;901;1195;1278;1313;1314;1528	225;1349;1999;2000;2001;2002;2003;2004;3557;3790;3927;3928;3929;3930;5111;5112;5387;5388;5389;5481;5482;6705;6706;6707;6708;6709	225;1349;2002;3557;3790;3928;5111;5388;5481;5482;6708	--	--	4752700	5012400	0	8633700	7366800	7334700	0	5.59998e+06	6.07858e+06	0	8.14423e+06	7.15223e+06	7.01214e+06	0	5.83928e+06	338426.58	0.0580	7.4362e+06	617159.56	0.0830	0	--	--	0.01	--	--
47	sp|P26373|RL13_HUMAN	60S ribosomal protein L13 OS=Homo sapiens OX=9606 GN=RPL13 PE=1 SV=4	RPL13	12.2	sp|P26373|RL13_HUMAN	sp|P26373|RL13_HUMAN	1	6	6	6	25.1	24.261	211	0	44.317	Mu_1;Mu_2;Mu_3;T43_1;T43_2;T43_3;Vc	846;1034;2088;2408;2566;2653	True;True;True;True;True;True	862;1053;2193;2523;2686;2776	3730;3731;3732;4668;9799;11271;11272;11979;11980;11981;12267	3732;4668;9799;11272;11981;12267	--	--	3475500	4654900	2317400	16144000	6631700	17133000	6.40071e+06	4.09509e+06	5.64504e+06	2.45124e+06	15228752	6.43854e+06	1.63795e+07	6.40071e+06	4.06379e+06	1597131.27	0.3930	1.26823e+07	5437762.32	0.4288	6.40071e+06	--	--	0.505	0.181434247903076	0.220876475708093
48	sp|P27105|STOM_HUMAN	Erythrocyte band 7 integral membrane protein OS=Homo sapiens OX=9606 GN=STOM PE=1 SV=3	STOM	8.1	sp|P27105|STOM_HUMAN	sp|P27105|STOM_HUMAN	1	19	19	19	53.8	31.73	288	0	323.31	Mu_1;Mu_2;Mu_3;T43_1;T43_2;T43_3	148;170;191;463;464;486;510;911;1474;1565;1576;1804;2412;2590;2591;2595;2636;2725;2844	True;True;True;True;True;True;True;True;True;True;True;True;True;True;True;True;True;True;True	148;149;171;192;468;469;493;519;520;927;1503;1597;1608;1851;2527;2711;2712;2716;2757;2758;2849;2970	442;443;444;445;446;447;448;449;450;451;548;617;618;1563;1564;1565;1566;1567;1568;1569;1570;1571;1572;1649;1650;1651;1652;1653;1654;1655;1656;1657;1658;1659;1660;1661;1751;1752;1753;1754;1755;1756;1757;1758;1759;1760;1761;1762;1763;1764;1765;1766;1767;1768;1769;3992;6561;6562;6563;6564;6565;6566;6567;6568;6569;6570;7152;7153;7154;7155;7156;7157;7158;7159;7160;7161;7162;7163;7164;7196;7197;7198;71…	445;548;617;1563;1572;1656;1752;3992;6563;7161;7202;8082;11289;12057;12066;12074;12219;12549;13031	62;63	228;239	167450000	91899000	111160000	235740000	197950000	218100000	0	1.97302e+08	1.11447e+08	1.1758e+08	2.22375e+08	1.92184e+08	2.08509e+08	0	1.42109e+08	47896200.62	0.3371	2.07689e+08	15112056.91	0.0728	0	--	--	0.01	--	--
49	sp|P27635|RL10_HUMAN	60S ribosomal protein L10 OS=Homo sapiens OX=9606 GN=RPL10 PE=1 SV=4	RPL10	10.7	sp|P27635|RL10_HUMAN;sp|Q96L21|RL10L_HUMAN	sp|P27635|RL10_HUMAN;sp|Q96L21|RL10L_HUMAN	2	3	3	3	14	24.604	214	0	21.044	Mu_1;Mu_2;T43_1;T43_2;T43_3;Vc	565;804;1726	True;True;True	575;819;1765;1766	1941;1942;1943;3517;3518;7750;7751	1943;3517;7750	--	--	1772100	0	0	18496000	15573000	9682900	0	2.08802e+06	0	0	1.74474e+07	1.51194e+07	9.25707e+06	0	2.08802e+06	--	--	1.39413e+07	4220352.20	0.3028	0	--	--	0.01	--	--
50	sp|P30153|2AAA_HUMAN	Serine/threonine-protein phosphatase 2A 65 kDa regulatory subunit A alpha isoform OS=Homo sapiens OX=9606 GN=PPP2R1A PE=1 SV=4	PPP2R1A	4.7	sp|P30153|2AAA_HUMAN;sp|P30154|2AAB_HUMAN	sp|P30153|2AAA_HUMAN	2	7	7	7	13.6	65.308	589	0	70.238	Mu_1;Mu_2;Mu_3;T43_1;T43_2;T43_3	387;616;1073;1667;1712;1886;2661	True;True;True;True;True;True;True	390;627;1092;1699;1745;1938;2784	1309;2076;2077;2078;2079;2080;2081;2082;2083;4783;4784;4785;7493;7494;7495;7496;7497;7695;7696;7697;8334;12294;12295	1309;2080;4783;7493;7697;8334;12294	64	489	6533400	3444200	8864000	4233600	4400000	3939800	0	7.69813e+06	4176813	9.37593e+06	3.99359e+06	4.27184e+06	3.76654e+06	0	7.08362e+06	2653470.40	0.3746	4.01066e+06	253085.25	0.0631	0	--	--	0.01	--	--
51	sp|P35232|PHB_HUMAN	Prohibitin OS=Homo sapiens OX=9606 GN=PHB PE=1 SV=1	PHB	5.5	sp|P35232|PHB_HUMAN	sp|P35232|PHB_HUMAN	1	7	7	7	29.8	29.804	272	0	52.219	Mu_1;Mu_2;Mu_3;T43_1;T43_2;T43_3	17;539;713;1062;1128;2022;2032	True;True;True;True;True;True;True	17;549;728;1081;1149;2117;2132;2133	51;1878;1879;1880;1881;2440;2441;2442;2443;2444;2445;2446;2447;4744;4745;4746;4747;4748;4991;4992;4993;4994;9226;9284;9285	51;1880;2447;4745;4994;9226;9284	--	--	4426000	4485200	3734900	3968200	3891900	3543800	0	5.21503e+06	5.43924e+06	3.9506e+06	3.74323e+06	3.77854e+06	3.38795e+06	0	4.86829e+06	802611.18	0.1649	3.63658e+06	216036.64	0.0594	0	--	--	0.01	--	--
52	sp|P35610|SOAT1_HUMAN	Sterol O-acyltransferase 1 OS=Homo sapiens OX=9606 GN=SOAT1 PE=1 SV=3	SOAT1	9.2	sp|P35610|SOAT1_HUMAN	sp|P35610|SOAT1_HUMAN	1	3	3	3	5.8	64.734	550	0	17.974	Mu_1;Mu_2;T43_1;T43_2;T43_3	623;1350;1825	True;True;True	634;1379;1876	2096;5801;8171	2096;5801;8171	--	--	1824300	2018100	0	2896400	2515700	3763200	0	2.14952e+06	2.44737e+06	0	2.7322e+06	2.44243e+06	3.59771e+06	0	2.29845e+06	210609.60	0.0916	2.92411e+06	601074.31	0.2056	0	--	--	0.01	--	--
53	sp|P36578|RL4_HUMAN	60S ribosomal protein L4 OS=Homo sapiens OX=9606 GN=RPL4 PE=1 SV=5	RPL4	11.7	sp|P36578|RL4_HUMAN	sp|P36578|RL4_HUMAN	1	15	15	15	28.1	47.697	427	0	144.88	Mu_1;Mu_2;Mu_3;T43_1;T43_2;T43_3;Vc	0;48;49;909;1051;1052;1133;1270;1271;1775;1871;1879;2059;2165;2579	True;True;True;True;True;True;True;True;True;True;True;True;True;True;True	0;48;49;925;1070;1071;1154;1297;1298;1822;1923;1931;2163;2273;2700	0;1;2;3;4;5;121;122;123;124;3990;4705;4706;4707;5010;5436;5437;5438;5439;7961;8302;8325;8326;9573;9574;9575;9576;9577;10099;12019;12020	0;121;124;3990;4705;4707;5010;5437;5439;7961;8302;8326;9576;10099;12020	--	--	3543200	2532900	2224800	10433000	9301600	14589000	4.16732e+06	4.17486e+06	3.07167e+06	2.35329e+06	9.84152e+06	9.03068e+06	1.39474e+07	4.16732e+06	3.19994e+06	917532.11	0.2867	1.09399e+07	2635974.25	0.2409	4.16732e+06	--	--	0.381	0.0189590272734766	0.0452342676501378
54	sp|P39023|RL3_HUMAN	60S ribosomal protein L3 OS=Homo sapiens OX=9606 GN=RPL3 PE=1 SV=2	RPL3	10.9	sp|P39023|RL3_HUMAN;sp|Q92901|RL3L_HUMAN	sp|P39023|RL3_HUMAN	2	9	9	9	16.6	46.108	403	0	57.716	Mu_1;Mu_2;Mu_3;T43_1;T43_2;T43_3;Vc	732;980;1302;1812;2226;2511;2512;2544;2546	True;True;True;True;True;True;True;True;True	747;996;1330;1862;2334;2629;2630;2664;2666	2542;2543;4276;4277;5551;5552;8130;8131;10411;10412;10413;10414;11764;11765;11766;11880;11881;11885;11886;11887	2543;4277;5552;8130;10412;11765;11766;11881;11886	--	--	4923100	3284600	2800100	13859000	8412200	11960000	2.82886e+06	5.80075e+06	3.98326e+06	2.96182e+06	1.30733e+07	8.16718e+06	1.1434e+07	2.82886e+06	4.24861e+06	1437950.11	0.3384	1.08915e+07	2497646.37	0.2294	2.82886e+06	--	--	0.260	0.0109116032430568	0.0359441048006577
55	sp|P42345|MTOR_HUMAN	Serine/threonine-protein kinase mTOR OS=Homo sapiens OX=9606 GN=MTOR PE=1 SV=1	MTOR	7.2	sp|P42345|MTOR_HUMAN	sp|P42345|MTOR_HUMAN	1	11	11	11	4.9	288.89	2549	0	70.889	Mu_1;Mu_2;Mu_3;T43_1;T43_2;T43_3	52;384;429;544;588;658;1165;1395;1545;2265;2808	True;True;True;True;True;True;True;True;True;True;True	52;387;432;554;599;670;1189;1424;1576;2375;2934	127;1303;1458;1459;1460;1461;1462;1889;2006;2007;2008;2205;2206;2207;2208;5096;6178;7074;7075;7076;7077;7078;10657;10658;10659;10660;10661;10662;12842;12843;12844;12845	127;1303;1459;1889;2007;2207;5096;6178;7075;10662;12843	--	--	2679700	2666000	3365500	1797000	2095400	1762900	0	3.15742e+06	3.23308e+06	3.55987e+06	1.69512e+06	2.03437e+06	1.68537e+06	0	3.31679e+06	213885.54	0.0645	1.80495e+06	198738.14	0.1101	0	--	--	0.01	--	--
56	sp|P42704|LPPRC_HUMAN	Leucine-rich PPR motif-containing protein, mitochondrial OS=Homo sapiens OX=9606 GN=LRPPRC PE=1 SV=3	LRPPRC	6	sp|P42704|LPPRC_HUMAN;sp|Q9NP80|PLPL8_HUMAN	sp|P42704|LPPRC_HUMAN	2	18	18	18	13.7	157.9	1394	0	140.38	Mu_1;Mu_2;Mu_3;T43_1;T43_2;T43_3	56;835;849;1160;1220;1304;1415;1440;1582;1676;1678;1720;2164;2257;2346;2520;2602;2778	True;True;True;True;True;True;True;True;True;True;True;True;True;True;True;True;True;True	56;851;865;1184;1245;1332;1444;1469;1614;1708;1710;1757;2272;2367;2460;2638;2723;2904	138;3709;3710;3756;3757;5081;5082;5083;5084;5085;5086;5284;5285;5286;5287;5559;6238;6377;6378;6379;7216;7217;7513;7514;7515;7516;7518;7735;7736;10096;10097;10098;10639;11005;11006;11790;11791;11792;12082;12743	138;3710;3756;5081;5284;5559;6238;6379;7217;7516;7518;7736;10098;10639;11005;11790;12082;12743	--	--	4146700	3868400	4485100	2890100	3265500	2414200	0	4.88594e+06	4.69124e+06	4.74413e+06	2.72625e+06	3.17039e+06	2.30803e+06	0	4.77377e+06	100677.82	0.0211	2.73489e+06	431243.79	0.1577	0	--	--	0.01	--	--
57	sp|P45880|VDAC2_HUMAN	Voltage-dependent anion-selective channel protein 2 OS=Homo sapiens OX=9606 GN=VDAC2 PE=1 SV=2	VDAC2	7.6	sp|P45880|VDAC2_HUMAN	sp|P45880|VDAC2_HUMAN	1	8	8	8	34.7	31.566	294	0	86.917	Mu_1;Mu_2;Mu_3;T43_1;T43_2;T43_3	1653;1658;1815;2111;2703;2747;2784;2862	True;True;True;True;True;True;True;True	1685;1690;1865;2216;2826;2871;2910;2989	7455;7456;7457;7458;7459;7468;7469;7470;7471;8135;8136;8137;9891;9892;12451;12452;12453;12454;12455;12456;12457;12458;12459;12460;12461;12635;12636;12755;13153;13154;13155;13156;13157;13158;13159;13160	7458;7468;8135;9892;12461;12635;12755;13155	--	--	11533000	15774000	9248100	19237000	18002000	21007000	0	1.3589e+07	1.91293e+07	9.78221e+06	1.81464e+07	1.74777e+07	20083174	0	1.41668e+07	4700247.84	0.3317	1.85691e+07	1353202.96	0.0729	0	--	--	0.01	--	--
58	sp|P46776|RL27A_HUMAN	60S ribosomal protein L27a OS=Homo sapiens OX=9606 GN=RPL27A PE=1 SV=2	RPL27A	11.6	sp|P46776|RL27A_HUMAN	sp|P46776|RL27A_HUMAN	1	3	3	3	16.9	16.561	148	0	21.26	Mu_1;Mu_2;Mu_3;T43_1;T43_2;T43_3	1783;1832;2388	True;True;True	1830;1883;2502	8001;8002;8183;11215;11216;11217;11218;11219	8001;8183;11217	--	--	3170500	2931000	0	6635000	6171200	7824200	0	3.73571e+06	3.55445e+06	0	6.25884e+06	5.99146e+06	7.48011e+06	0	3.64508e+06	128172.21	0.0352	6.5768e+06	793631.26	0.1207	0	--	--	0.01	--	--
59	sp|P46779|RL28_HUMAN	60S ribosomal protein L28 OS=Homo sapiens OX=9606 GN=RPL28 PE=1 SV=3	RPL28	12.5	sp|P46779|RL28_HUMAN	sp|P46779|RL28_HUMAN	1	5	5	5	24.8	15.747	137	0	29.597	Mu_1;Mu_2;T43_1;T43_2;T43_3	1300;1747;1782;2019;2516	True;True;True;True;True	1328;1793;1829;2113;2634	5545;5546;5547;5548;7858;7859;7860;8000;9221;11781;11782;11783	5547;7858;8000;9221;11782	--	--	1089800	1635900	0	3976300	4245100	3850600	0	1.28408e+06	1.98387e+06	0	3.75087e+06	4.12146e+06	3.68126e+06	0	1.63398e+06	494825.85	0.3028	3.8512e+06	236625.36	0.0614	0	--	--	0.01	--	--
60	sp|P46781|RS9_HUMAN	40S ribosomal protein S9 OS=Homo sapiens OX=9606 GN=RPS9 PE=1 SV=3	RPS9	11.3	sp|P46781|RS9_HUMAN	sp|P46781|RS9_HUMAN	1	7	7	7	21.6	22.591	194	0	43.081	Mu_1;Mu_2;Mu_3;T43_1;T43_2;T43_3;Vc	604;605;1044;1295;1398;1399;2035	True;True;True;True;True;True;True	615;616;1063;1323;1427;1428;2137	2036;2037;2038;4687;4688;5533;6182;6183;6184;9292;9293	2036;2037;4688;5533;6182;6184;9293	--	--	1059300	1250000	0	4384200	3176300	2006200	1.84707e+06	1.24814e+06	1.51589e+06	0	4.13565e+06	3.08379e+06	1.91797e+06	1.84707e+06	1.38202e+06	189322.38	0.1370	3.0458e+06	1109325.03	0.3642	1.84707e+06	--	--	0.606	0.180764703210427	0.220876475708093
61	sp|P46782|RS5_HUMAN	40S ribosomal protein S5 OS=Homo sapiens OX=9606 GN=RPS5 PE=1 SV=4	RPS5	10.3	sp|P46782|RS5_HUMAN	sp|P46782|RS5_HUMAN	1	4	4	4	23.5	22.876	204	0	37.306	Mu_1;Mu_2;Mu_3;T43_1;T43_2;T43_3	1234;1901;2382;2705	True;True;True;True	1260;1957;2496;2828	5320;8389;8390;11196;11197;12464	5320;8390;11197;12464	--	--	1417300	1082100	0	2067700	2006300	1867200	0	1.66997e+06	1.31227e+06	0	1.95048e+06	1.94786e+06	1.78509e+06	0	1.49112e+06	252927.35	0.1696	1.89448e+06	94744.84	0.0500	0	--	--	0.01	--	--
62	sp|P46821|MAP1B_HUMAN	Microtubule-associated protein 1B OS=Homo sapiens OX=9606 GN=MAP1B PE=1 SV=2	MAP1B	4.4	sp|P46821|MAP1B_HUMAN;sp|P78559|MAP1A_HUMAN	sp|P46821|MAP1B_HUMAN	2	11	11	11	5.6	270.63	2468	0	87.874	Mu_1;Mu_2;Mu_3;T43_1;T43_2;T43_3;Vc	254;296;442;642;779;988;1856;2308;2332;2458;2486	True;True;True;True;True;True;True;True;True;True;True	256;298;446;654;794;1004;1908;2419;2446;2574;2602	857;858;991;992;1484;1485;1486;2147;3322;4295;8266;10854;10855;10856;10857;10952;10953;10954;10955;10956;11532;11603	857;992;1486;2147;3322;4295;8266;10857;10953;11532;11603	--	--	2066500	2088600	2517100	4284000	6481300	5687700	4.50529e+06	2.4349e+06	2.53286e+06	2.66247e+06	4.04113e+06	6.29252e+06	5.43757e+06	4.50529e+06	2.54341e+06	114152.41	0.0449	5.25707e+06	1136499.21	0.2162	4.50529e+06	--	--	0.857	0.401661524943355	0.441040105820155
63	sp|P49792|RBP2_HUMAN	E3 SUMO-protein ligase RanBP2 OS=Homo sapiens OX=9606 GN=RANBP2 PE=1 SV=2	RANBP2	6.1	sp|P49792|RBP2_HUMAN;sp|Q7Z3J3|RGPD4_HUMAN;sp|A6NKT7|RGPD3_HUMAN;sp|Q99666|RGPD5_HUMAN;sp|O14715|RGPD8_HUMAN;sp|P0DJD0|RGPD1_HUMAN;sp|P0DJD1|RGPD2_HUMAN	sp|P49792|RBP2_HUMAN;sp|Q7Z3J3|RGPD4_HUMAN;sp|A6NKT7|RGPD3_HUMAN;sp|Q99666|RGPD5_HUMAN;sp|O14715|RGPD8_HUMAN	7	6	6	6	2.1	358.2	3224	0	37.204	Mu_1;Mu_2;Mu_3;T43_1;T43_2;T43_3;Vc	569;603;1838;2328;2807;2829	True;True;True;True;True;True	579;614;1890;2442;2933;2955	1949;2035;8192;10939;10940;10941;12841;12954;12955;12956	1949;2035;8192;10940;12841;12955	--	--	1620700	2209300	1966000	1193100	0	0	0	1.90963e+06	2.67924e+06	2.07954e+06	1.12546e+06	0	0	0	2.2228e+06	404311.98	0.1819	1.12546e+06	--	--	0	--	--	0.01	--	--
64	sp|P50914|RL14_HUMAN	60S ribosomal protein L14 OS=Homo sapiens OX=9606 GN=RPL14 PE=1 SV=4	RPL14	11.7	sp|P50914|RL14_HUMAN	sp|P50914|RL14_HUMAN	1	2	2	2	10.7	23.432	215	0	17.171	Mu_1;Mu_2;Mu_3;T43_1;T43_2;T43_3	186;1674	True;True	187;1706	596;597;598;599;600;601;7511	600;7511	--	--	8126600	7994400	7984100	15053000	0	0	0	9.57535e+06	9.69488e+06	8.44521e+06	1.41996e+07	0	0	0	9.23848e+06	689588.80	0.0746	1.41996e+07	--	--	0	--	--	0.01	--	--
65	sp|P51636|CAV2_HUMAN	Caveolin-2 OS=Homo sapiens OX=9606 GN=CAV2 PE=1 SV=2	CAV2	4.9	sp|P51636|CAV2_HUMAN	sp|P51636|CAV2_HUMAN	1	3	3	3	28.4	18.291	162	0	52.709	Mu_1;Mu_2;Mu_3;T43_1;T43_2;T43_3	703;1419;2337	True;True;True	718;1448;2451	2385;6305;6306;10973;10974;10975;10976;10977;10978;10979;10980	2385;6306;10979	--	--	10378000	10327000	16554000	10005000	12707000	9549300	0	1.22281e+07	1.25236e+07	1.751e+07	9.43779e+06	1.23369e+07	9.12935e+06	0	1.40873e+07	2967895.97	0.2106	1.03013e+07	1769571.07	0.1718	0	--	--	0.01	--	--
66	sp|P51648|AL3A2_HUMAN	Aldehyde dehydrogenase family 3 member A2 OS=Homo sapiens OX=9606 GN=ALDH3A2 PE=1 SV=1	ALDH3A2	8	sp|P51648|AL3A2_HUMAN;sp|P48448|AL3B2_HUMAN;sp|P30838|AL3A1_HUMAN	sp|P51648|AL3A2_HUMAN	3	7	7	6	14.4	54.847	485	0	44.379	Mu_1;Mu_2;Mu_3;T43_1;T43_2;T43_3	542;993;1030;1142;1596;1597;2828	True;True;True;True;True;True;True	552;1009;1049;1164;1628;1629;2954	1887;4311;4312;4313;4658;4659;4660;4661;4662;5029;5030;5031;5032;7264;7265;7266;7267;7268;7269;12953	1887;4311;4659;5029;7266;7268;12953	--	--	4682200	4696000	5330800	4399100	4318100	5052400	0	5.51691e+06	5.69488e+06	5.63867e+06	4.1497e+06	4.19233e+06	4.83021e+06	0	5.61682e+06	90977.15	0.0162	4.39075e+06	381182.21	0.0868	0	--	--	0.01	--	--
67	sp|P52292|IMA1_HUMAN	Importin subunit alpha-1 OS=Homo sapiens OX=9606 GN=KPNA2 PE=1 SV=1	KPNA2	5.1	sp|P52292|IMA1_HUMAN	sp|P52292|IMA1_HUMAN	1	6	6	6	14.6	57.861	529	0	60.365	Mu_1;Mu_2;Mu_3;T43_1;T43_2;T43_3	795;876;1498;1807;1869;2400	True;True;True;True;True;True	810;892;1527;1854;1921;2515	3495;3904;3905;3906;3907;3908;6701;6702;6703;6704;8090;8091;8092;8299;8300;11252	3495;3907;6701;8092;8299;11252	--	--	1946100	1528500	1978700	2192800	3698000	3578800	0	2.29304e+06	1853626	2.09298e+06	2.06848e+06	3.59029e+06	3.42141e+06	0	2.07988e+06	219997.83	0.1058	3.02673e+06	834150.13	0.2756	0	--	--	0.01	--	--
68	sp|P52597|HNRPF_HUMAN	Heterogeneous nuclear ribonucleoprotein F OS=Homo sapiens OX=9606 GN=HNRNPF PE=1 SV=3	HNRNPF	5.3	sp|P52597|HNRPF_HUMAN	sp|P52597|HNRPF_HUMAN	1	2	2	1	6.3	45.671	415	0	40.136	Mu_1;Mu_2;Mu_3;T43_1;T43_2;T43_3;Vc	1010;2628	True;True	1026;2749	4408;4409;4410;4411;4412;12139;12140;12141;12142;12143;12144	4412;12141	--	--	1831000	1787000	1463100	4468400	3163300	3932700	3.41622e+06	2.15742e+06	2.16711e+06	1.5476e+06	4.21507e+06	3.07117e+06	3.75975e+06	3.41622e+06	1.95738e+06	354910.62	0.1814	3.682e+06	575904.75	0.1564	3.41622e+06	--	--	0.928	0.546374056011097	0.588402829550412
69	sp|P52732|KIF11_HUMAN	Kinesin-like protein KIF11 OS=Homo sapiens OX=9606 GN=KIF11 PE=1 SV=2	KIF11	5.4	sp|P52732|KIF11_HUMAN	sp|P52732|KIF11_HUMAN	1	16	16	16	16.7	119.16	1056	0	144.77	Mu_1;Mu_2;Mu_3;T43_1;T43_2;T43_3;Vc	234;283;331;501;660;702;711;1064;1137;1235;1559;1646;1774;1902;2468;2652	True;True;True;True;True;True;True;True;True;True;True;True;True;True;True;True	236;285;334;510;672;717;726;1083;1159;1261;1591;1678;1821;1958;2584;2775	813;921;922;923;924;925;1120;1716;1717;1718;2210;2384;2438;4756;5020;5021;5022;5321;5322;7134;7135;7136;7137;7440;7441;7442;7957;7958;7959;7960;8391;11564;11565;11566;12264;12265;12266	813;924;1120;1716;2210;2384;2438;4756;5022;5322;7137;7440;7957;8391;11565;12264	--	--	3927900	3031400	4029600	5800900	6459700	6491000	0	4.62814e+06	3.67621e+06	4.26232e+06	5.47203e+06	6.27155e+06	6.20554e+06	0	4.18889e+06	480195.11	0.1146	5.98304e+06	443778.49	0.0742	0	--	--	0.01	--	--
70	sp|P54136|SYRC_HUMAN	Arginine--tRNA ligase, cytoplasmic OS=Homo sapiens OX=9606 GN=RARS1 PE=1 SV=2	RARS1	6.6	sp|P54136|SYRC_HUMAN	sp|P54136|SYRC_HUMAN	1	4	4	4	7.3	75.378	660	0	23.58	Mu_1;Mu_2;Mu_3;T43_1;T43_2;T43_3	319;1214;2313;2654	True;True;True;True	321;1239;2425;2777	1054;1055;1056;5267;10882;12268	1056;5267;10882;12268	--	--	1679600	1652800	1785500	1990400	2728800	2691700	0	1.97903e+06	2.00437e+06	1.88862e+06	1.87756e+06	2.64932e+06	2.57333e+06	0	1.95734e+06	60846.99	0.0311	2.36674e+06	425340.09	0.1797	0	--	--	0.01	--	--
71	sp|P55060|XPO2_HUMAN	Exportin-2 OS=Homo sapiens OX=9606 GN=CSE1L PE=1 SV=3	CSE1L	5.5	sp|P55060|XPO2_HUMAN	sp|P55060|XPO2_HUMAN	1	27	27	27	23.7	110.42	971	0	290.58	Mu_1;Mu_2;Mu_3;T43_1;T43_2;T43_3	9;10;11;182;427;428;560;765;935;936;1038;1091;1209;1210;1262;1526;1641;1793;1966;2050;2103;2251;2272;2273;2391;2423;2804	True;True;True;True;True;True;True;True;True;True;True;True;True;True;True;True;True;True;True;True;True;True;True;True;True;True;True	9;10;11;183;430;431;570;780;951;952;1057;1110;1234;1235;1289;1555;1673;1840;2041;2042;2154;2208;2361;2382;2383;2505;2538;2930	28;29;30;31;32;33;34;582;583;584;585;586;587;1447;1448;1449;1450;1451;1452;1453;1454;1455;1456;1457;1926;1927;1928;1929;1930;2704;4108;4109;4677;4836;4837;4838;4839;4840;4841;4842;5245;5246;5247;5248;5249;5250;5251;5252;5253;5254;5415;5416;5417;5418;5419;6776;6777;6778;6779;6780;7426;8046;8047;8048;8049;8050;8051;8697;8698;8699;8700;9349;9350;9351;9352;9353;9354;9862;9863;9864;9865;9866;9867;9868…	28;32;34;583;1453;1457;1926;2704;4108;4109;4677;4841;5247;5252;5419;6780;7426;8047;8700;9350;9870;10623;10683;10687;11226;11335;12835	65;66	573;920	21918000	16894000	22526000	15719000	16768000	15362000	0	2.58254e+07	2.04875e+07	2.3827e+07	1.48278e+07	1.62796e+07	1.46864e+07	0	2.33799e+07	2696864.16	0.1153	1.52646e+07	881859.83	0.0578	0	--	--	0.01	--	--
72	sp|P57088|TMM33_HUMAN	Transmembrane protein 33 OS=Homo sapiens OX=9606 GN=TMEM33 PE=1 SV=2	TMEM33	10	sp|P57088|TMM33_HUMAN	sp|P57088|TMM33_HUMAN	1	3	3	3	12.6	27.978	247	0	18.778	Mu_1;Mu_2;Mu_3;T43_1;T43_2;T43_3	171;934;1614	True;True;True	172;950;1646	549;550;4106;4107;7333;7334;7335;7336	550;4106;7336	--	--	1957900	2132400	2033400	6522000	6806600	3757100	0	2.30694e+06	2.58598e+06	2.15084e+06	6.15225e+06	6.60835e+06	3.59187e+06	0	2.34792e+06	220448.07	0.0939	5.45082e+06	1625970.38	0.2983	0	--	--	0.01	--	--
73	sp|P63261|ACTG_HUMAN	Actin, cytoplasmic 2 OS=Homo sapiens OX=9606 GN=ACTG1 PE=1 SV=1	ACTG1	5.2	sp|P63261|ACTG_HUMAN;sp|P60709|ACTB_HUMAN;sp|P63267|ACTH_HUMAN;sp|P68133|ACTS_HUMAN;sp|P68032|ACTC_HUMAN;sp|P62736|ACTA_HUMAN;sp|Q6S8J3|POTEE_HUMAN;sp|A5A3E0|POTEF_HUMAN;sp|Q562R1|ACTBL_HUMAN;sp|P0CG38|POTEI_HUMAN;sp|Q9BYX7|ACTBM_HUMAN;sp|P0CG39|POTEJ_HUMAN	sp|P63261|ACTG_HUMAN;sp|P60709|ACTB_HUMAN;sp|P63267|ACTH_HUMAN;sp|P68133|ACTS_HUMAN;sp|P68032|ACTC_HUMAN;sp|P62736|ACTA_HUMAN	12	11	11	11	30.7	41.792	375	0	120.02	Mu_1;Mu_2;Mu_3;T43_1;T43_2;T43_3;Vc	109;291;328;467;468;579;962;1082;1922;2343;2558	True;True;True;True;True;True;True;True;True;True;True	109;293;331;472;473;589;590;978;1101;1983;1984;2457;2678	335;336;337;338;339;340;944;945;946;947;948;949;950;951;952;953;954;955;956;957;958;959;960;961;962;963;964;1115;1116;1576;1577;1578;1579;1580;1581;1582;1583;1584;1982;1983;4201;4202;4203;4204;4205;4206;4207;4208;4209;4210;4815;4816;4817;4818;8494;8495;8496;8497;8498;8499;10987;10988;10989;10990;10991;10992;10993;10994;10995;10996;10997;10998;11906;11907;11908;11909;11910;11911;11912;11913;11914;…	336;963;1115;1576;1581;1982;4201;4816;8499;10994;11913	68	325	11459000	8725800	13427000	43508000	33670000	43501000	7.2922e+07	1.35018e+07	1.05819e+07	1.42025e+07	4.10414e+07	3.26893e+07	4.1588e+07	7.2922e+07	1.2762e+07	1920323.27	0.1505	3.84396e+07	4987347.55	0.1297	7.2922e+07	--	--	1.897	0.0143312661555729	0.0382442607887531
74	sp|P60866|RS20_HUMAN	40S ribosomal protein S20 OS=Homo sapiens OX=9606 GN=RPS20 PE=1 SV=1	RPS20	10.7	sp|P60866|RS20_HUMAN	sp|P60866|RS20_HUMAN	1	4	4	4	28.6	13.373	119	0	40.839	Mu_1;Mu_2;Mu_3;T43_1;T43_2;T43_3;Vc	472;1444;2465;2568	True;True;True;True	477;1473;2581;2688	1604;1605;6384;6385;11552;11553;11554;11555;11983	1605;6385;11555;11983	--	--	5876300	8115600	13251000	12938000	16341000	14098000	0	6.92388e+06	9.84186e+06	1.40163e+07	1.22045e+07	1.5865e+07	1.3478e+07	0	1.02607e+07	3564703.46	0.3474	1.38492e+07	1858283.71	0.1342	0	--	--	0.01	--	--
75	sp|P61247|RS3A_HUMAN	40S ribosomal protein S3a OS=Homo sapiens OX=9606 GN=RPS3A PE=1 SV=2	RPS3A	10.4	sp|P61247|RS3A_HUMAN	sp|P61247|RS3A_HUMAN	1	4	4	4	16.7	29.945	264	0	25.298	Mu_1;Mu_2;Mu_3;T43_1;T43_2;T43_3;Vc	53;683;1454;2498	True;True;True;True	53;697;1483;2616	128;129;130;131;2284;2285;6420;6421;6422;6423;11726;11727;11728	131;2284;6423;11726	--	--	2313800	0	2724600	11704000	7553300	5386000	3.33551e+06	2.72629e+06	0	2.88195e+06	1.10405e+07	7.3333e+06	5.14914e+06	3.33551e+06	2.80412e+06	110073.66	0.0393	7.84097e+06	2978293.60	0.3798	3.33551e+06	--	--	0.425	0.0673855327122164	0.107816852339546
76	sp|P61353|RL27_HUMAN	60S ribosomal protein L27 OS=Homo sapiens OX=9606 GN=RPL27 PE=1 SV=2	RPL27	11.2	sp|P61353|RL27_HUMAN	sp|P61353|RL27_HUMAN	1	2	2	2	12.5	15.798	136	0	22.712	Mu_1;Mu_2;Mu_3;T43_1;T43_2;T43_3	2768;2871	True;True	2893;2998	12713;12714;12715;13191	12713;13191	--	--	1831900	2251200	0	3845000	2751700	4463800	0	2.15848e+06	2.73005e+06	0	3.62702e+06	2.67155e+06	4.2675e+06	0	2.44426e+06	404163.50	0.1654	3.52202e+06	803134.79	0.2280	0	--	--	0.01	--	--
77	sp|P61619|S61A1_HUMAN	Protein transport protein Sec61 subunit alpha isoform 1 OS=Homo sapiens OX=9606 GN=SEC61A1 PE=1 SV=2	SEC61A1	8.2	sp|P61619|S61A1_HUMAN;sp|Q9H9S3|S61A2_HUMAN	sp|P61619|S61A1_HUMAN;sp|Q9H9S3|S61A2_HUMAN	2	5	5	5	8.2	52.264	476	0	30.888	Mu_1;Mu_2;Mu_3;T43_1;T43_2;T43_3	101;659;1089;1090;2645	True;True;True;True;True	101;671;1108;1109;2768	312;313;314;315;2209;4832;4833;4834;4835;12245;12246	313;2209;4832;4835;12245	--	--	2656700	2460600	2420600	6321600	5979000	4895800	0	3.13032e+06	2.98399e+06	2.5604e+06	5.96321e+06	5.80485e+06	4.6805e+06	0	2.89157e+06	295987.85	0.1023	5.48285e+06	699358.18	0.1276	0	--	--	0.01	--	--
78	sp|P61978|HNRPK_HUMAN	Heterogeneous nuclear ribonucleoprotein K OS=Homo sapiens OX=9606 GN=HNRNPK PE=1 SV=1	HNRNPK	5.2	sp|P61978|HNRPK_HUMAN	sp|P61978|HNRPK_HUMAN	1	10	10	10	25.7	50.976	463	0	93.577	Mu_1;Mu_2;Mu_3;T43_1;T43_2;T43_3;Vc	423;930;945;1042;1092;1404;1798;1846;2371;2767	True;True;True;True;True;True;True;True;True;True	426;946;961;1061;1111;1433;1845;1898;2485;2892	1440;1441;4064;4065;4066;4067;4141;4142;4143;4682;4683;4684;4843;4844;4845;4846;4847;6202;6203;6204;8063;8064;8065;8066;8067;8068;8069;8070;8071;8225;8226;11146;11147;11148;11149;11150;11151;11152;12710;12711;12712	1441;4065;4143;4684;4844;6203;8069;8226;11152;12710	--	--	6438300	6822200	9018300	13651000	12742000	10863000	2.62303e+07	7.58607e+06	8.27334e+06	9.53914e+06	1.28771e+07	1.23709e+07	1.03853e+07	2.62303e+07	8.46618e+06	990709.51	0.1170	1.18777e+07	1317067.92	0.1109	2.62303e+07	--	--	2.208	0.00681178417415796	0.0254306609168564
79	sp|P62241|RS8_HUMAN	40S ribosomal protein S8 OS=Homo sapiens OX=9606 GN=RPS8 PE=1 SV=2	RPS8	11	sp|P62241|RS8_HUMAN	sp|P62241|RS8_HUMAN	1	9	9	9	44.2	24.205	208	0	92.653	Mu_1;Mu_2;Mu_3;T43_1;T43_2;T43_3;Vc	1087;1188;1313;1472;1660;1661;1662;1746;2039	True;True;True;True;True;True;True;True;True	1106;1212;1341;1501;1692;1693;1694;1792;2141	4829;4830;5191;5192;5193;5194;5195;5196;5631;5632;6550;7476;7477;7478;7479;7480;7481;7482;7483;7484;7485;7853;7854;7855;7856;7857;9302	4829;5196;5631;6550;7482;7484;7485;7857;9302	--	--	4316900	2735600	1911400	7148200	7344600	7844400	4.50627e+06	5.08649e+06	3.31749e+06	2.02179e+06	6.74295e+06	7.13068e+06	7.49943e+06	4.50627e+06	3.47525e+06	1538426.95	0.4427	7.12435e+06	378278.75	0.0531	4.50627e+06	--	--	0.633	0.00442806184200211	0.0206642885960098
80	sp|P62266|RS23_HUMAN	40S ribosomal protein S23 OS=Homo sapiens OX=9606 GN=RPS23 PE=1 SV=3	RPS23	11.2	sp|P62266|RS23_HUMAN	sp|P62266|RS23_HUMAN	1	2	2	2	16.1	15.807	143	0	14.514	Mu_1;Mu_2;Mu_3;T43_1;T43_2;T43_3	196;1257	True;True	198;1284	627;628;629;630;5401;5402;5403;5404	629;5402	--	--	2136600	2822300	1533300	5767800	7094500	6340100	0	2.5175e+06	3.42263e+06	1.62185e+06	5.44081e+06	6.88786e+06	6.06128e+06	0	2.52066e+06	900392.25	0.3572	6.12998e+06	725970.59	0.1184	0	--	--	0.01	--	--
81	sp|P62269|RS18_HUMAN	40S ribosomal protein S18 OS=Homo sapiens OX=9606 GN=RPS18 PE=1 SV=3	RPS18	11.6	sp|P62269|RS18_HUMAN	sp|P62269|RS18_HUMAN	1	7	7	7	36.2	17.718	152	0	53.471	Mu_1;Mu_2;Mu_3;T43_1;T43_2;T43_3;Vc	106;1229;2046;2241;2681;2682;2869	True;True;True;True;True;True;True	106;1255;2150;2349;2804;2805;2996	328;329;330;331;5306;5307;5308;5309;9325;9326;9327;9328;9329;10575;12390;12391;12392;12393;12394;12395;13189	329;5309;9325;10575;12390;12395;13189	--	--	4979800	4847900	8176500	11551000	8829700	8026800	8.43713e+06	5.86756e+06	5.87909e+06	8.64872e+06	1.08961e+07	8.57252e+06	7.6738e+06	8.43713e+06	6.79846e+06	1602384.13	0.2357	9.04749e+06	1662846.58	0.1838	8.43713e+06	--	--	0.933	0.624431208168572	0.659776370895095
82	sp|P62280|RS11_HUMAN	40S ribosomal protein S11 OS=Homo sapiens OX=9606 GN=RPS11 PE=1 SV=3	RPS11	11	sp|P62280|RS11_HUMAN	sp|P62280|RS11_HUMAN	1	7	7	7	29.1	18.431	158	0	42.878	Mu_1;Mu_2;Mu_3;T43_1;T43_2;T43_3;Vc	61;349;502;503;1140;2679;2680	True;True;True;True;True;True;True	61;352;511;512;1162;2802;2803	148;149;1170;1719;1720;1721;5025;5026;5027;12387;12388;12389	149;1170;1719;1721;5026;12387;12388	--	--	1605900	1578000	2356000	7567000	5818000	5045800	3093750	1.89219e+06	1.91366e+06	2.49207e+06	7.13801e+06	5.64854e+06	4.8239e+06	3093750	2.0993e+06	340312.69	0.1621	5.87015e+06	1172860.98	0.1998	3093750	--	--	0.527	0.0314349990167259	0.0586786648312217
83	sp|P62424|RL7A_HUMAN	60S ribosomal protein L7a OS=Homo sapiens OX=9606 GN=RPL7A PE=1 SV=2	RPL7A	11.3	sp|P62424|RL7A_HUMAN	sp|P62424|RL7A_HUMAN	1	9	9	9	35	29.995	266	0	116.2	Mu_1;Mu_2;Mu_3;T43_1;T43_2;T43_3;Vc	123;1025;1309;1761;2014;2364;2450;2451;2557	True;True;True;True;True;True;True;True;True	123;1044;1337;1807;2107;2478;2566;2567;2677	376;377;378;4640;4641;5609;5610;5611;5612;5613;7905;7906;7907;7908;7909;9203;9204;11105;11106;11107;11502;11503;11504;11505;11506;11507;11508;11905	377;4641;5613;7909;9204;11107;11502;11508;11905	--	--	3247400	2327100	1786800	12693000	10193000	11640000	3.88152e+06	3.82632e+06	2.8221e+06	1.88999e+06	1.19734e+07	9.89612e+06	1.11281e+07	3.88152e+06	2.84614e+06	968388.35	0.3403	1.09992e+07	1044623.21	0.0950	3.88152e+06	--	--	0.353	0.00283641592942782	0.0144399356407234
84	sp|P62701|RS4X_HUMAN	40S ribosomal protein S4, X isoform OS=Homo sapiens OX=9606 GN=RPS4X PE=1 SV=2	RPS4X	10.9	sp|P62701|RS4X_HUMAN;sp|P22090|RS4Y1_HUMAN;sp|Q8TD47|RS4Y2_HUMAN	sp|P62701|RS4X_HUMAN;sp|P22090|RS4Y1_HUMAN;sp|Q8TD47|RS4Y2_HUMAN	3	8	8	8	29.7	29.597	263	0	51.64	Mu_1;Mu_2;Mu_3;T43_1;T43_2;T43_3;Vc	379;638;877;904;998;1631;1655;2411	True;True;True;True;True;True;True;True	382;650;893;920;1014;1663;1687;2526	1285;1286;1287;1288;1289;1290;2137;2138;3909;3910;3911;3912;3913;3979;3980;4386;4387;4388;4389;4390;7379;7380;7381;7463;7464;11275;11276;11277;11278;11279	1289;2137;3912;3979;4386;7380;7464;11279	--	--	3425400	3177700	2661000	6987300	6132700	6130700	4.5315e+06	4.03606e+06	3853626	2.81468e+06	6.59117e+06	5.95408e+06	5.86109e+06	4.5315e+06	3.56812e+06	658842.32	0.1847	6.13545e+06	397398.60	0.0648	4.5315e+06	--	--	0.739	0.0143415977957824	0.0382442607887531
85	sp|P62826|RAN_HUMAN	GTP-binding nuclear protein Ran OS=Homo sapiens OX=9606 GN=RAN PE=1 SV=3	RAN	7.6	sp|P62826|RAN_HUMAN	sp|P62826|RAN_HUMAN	1	6	6	6	29.6	24.423	216	0	39.67	Mu_1;Mu_2;Mu_3;T43_1;T43_2;T43_3	33;756;992;1687;1799;2570	True;True;True;True;True;True	33;771;1008;1719;1846;2690	79;80;81;82;2682;2683;4306;4307;4308;4309;4310;7592;7593;8072;8073;11993;11994	79;2682;4309;7593;8072;11994	--	--	3805800	3707100	3544800	3032500	2377400	2298900	0	4.48427e+06	4.49563e+06	3.74952e+06	2.86058e+06	2.30816e+06	2.1978e+06	0	4.24314e+06	427524.19	0.1008	2.45551e+06	355111.96	0.1446	0	--	--	0.01	--	--
86	sp|P62829|RL23_HUMAN	60S ribosomal protein L23 OS=Homo sapiens OX=9606 GN=RPL23 PE=1 SV=1	RPL23	11.2	sp|P62829|RL23_HUMAN	sp|P62829|RL23_HUMAN	1	2	2	2	21.4	14.865	140	0	14.185	Mu_1;Mu_2;Mu_3;T43_1;T43_2;T43_3;Vc	928;1185	True;True	944;1209	4053;4054;4055;4056;5183;5184;5185;5186	4055;5186	--	--	2183700	2524800	0	4013500	4835600	4166900	4.06853e+06	2.57299e+06	3.06185e+06	0	3.78596e+06	4.69476e+06	3.98365e+06	4.06853e+06	2.81742e+06	345672.62	0.1227	4.15479e+06	477957.07	0.1150	4.06853e+06	--	--	0.979	0.822459458718529	0.837413267058866
87	sp|P62851|RS25_HUMAN	40S ribosomal protein S25 OS=Homo sapiens OX=9606 GN=RPS25 PE=1 SV=1	RPS25	10.9	sp|P62851|RS25_HUMAN	sp|P62851|RS25_HUMAN	1	4	4	4	29.6	13.742	125	0	25.229	Mu_1;Mu_2;Mu_3;T43_1;T43_2;T43_3	24;227;420;1455	True;True;True;True	24;229;423;1484	60;757;758;759;1434;6424;6425;6426;6427;6428	60;757;1434;6427	--	--	5413900	6785900	8047000	11546000	11148000	10671000	0	6.37905e+06	8.22932e+06	8.51174e+06	1.08914e+07	1.08233e+07	1.02017e+07	0	7.7067e+06	1158421.38	0.1503	1.06388e+07	380067.47	0.0357	0	--	--	0.01	--	--
88	sp|P62888|RL30_HUMAN	60S ribosomal protein L30 OS=Homo sapiens OX=9606 GN=RPL30 PE=1 SV=2	RPL30	10.1	sp|P62888|RL30_HUMAN	sp|P62888|RL30_HUMAN	1	3	3	3	40.9	12.784	115	0	57.194	Mu_1;Mu_2;Mu_3;T43_1;T43_2;T43_3;Vc	1683;2397;2574	True;True;True	1715;2512;2694	7576;7577;7578;7579;7580;11245;11246;12007;12008;12009	7580;11245;12008	--	--	1643400	1833400	1216700	2789900	2513100	3039300	0	1.93637e+06	2.22338e+06	1.28697e+06	2.63173e+06	2.4399e+06	2.90564e+06	0	1.81557e+06	479751.70	0.2642	2.65909e+06	234071.13	0.0880	0	--	--	0.01	--	--
89	sp|P62906|RL10A_HUMAN	60S ribosomal protein L10a OS=Homo sapiens OX=9606 GN=RPL10A PE=1 SV=2	RPL10A	10.6	sp|P62906|RL10A_HUMAN	sp|P62906|RL10A_HUMAN	1	5	5	5	27.2	24.831	217	0	40.347	Mu_1;Mu_2;Mu_3;T43_1;T43_2;T43_3;Vc	282;475;784;1130;1310	True;True;True;True;True	284;480;799;1151;1338	920;1619;3476;4996;4997;4998;4999;5614;5615;5616;5617;5618;5619	920;1619;3476;4996;5617	--	--	4758200	4870400	0	10153000	9922500	8125500	0	5.60646e+06	5.90638e+06	0	9.5774e+06	9.6335e+06	7.76816e+06	0	5.75642e+06	212077.65	0.0368	8.99302e+06	1061126.20	0.1180	0	--	--	0.01	--	--
90	sp|P62917|RL8_HUMAN	60S ribosomal protein L8 OS=Homo sapiens OX=9606 GN=RPL8 PE=1 SV=2	RPL8	11.6	sp|P62917|RL8_HUMAN	sp|P62917|RL8_HUMAN	1	4	4	4	13.6	28.024	257	0	28.297	Mu_1;Mu_2;Mu_3;T43_1;T43_2;T43_3;Vc	242;243;281;310	True;True;True;True	244;245;283;312	827;828;829;830;917;918;919;1029;1030;1031;1032;1033;1034;1035	829;830;919;1032	--	--	5241400	0	4961800	11621000	10666000	8259700	7.22219e+06	6.1758e+06	0	5.24836e+06	1.09622e+07	1.03553e+07	7.89646e+06	7.22219e+06	5.71208e+06	655797.57	0.1148	9.73799e+06	1623417.45	0.1667	7.22219e+06	--	--	0.742	0.104173578027811	0.142285862672132
91	sp|P68104|EF1A1_HUMAN	Elongation factor 1-alpha 1 OS=Homo sapiens OX=9606 GN=EEF1A1 PE=1 SV=1	EEF1A1	9.5	sp|P68104|EF1A1_HUMAN;sp|Q5VTE0|EF1A3_HUMAN;sp|Q05639|EF1A2_HUMAN	sp|P68104|EF1A1_HUMAN;sp|Q5VTE0|EF1A3_HUMAN;sp|Q05639|EF1A2_HUMAN	3	6	6	6	16.9	50.14	462	0	38.81	Mu_1;Mu_2;Mu_3;T43_1;T43_2;T43_3;Vc	559;1068;2017;2321;2597;2888	True;True;True;True;True;True	569;1087;2110;2434;2718;3015	1925;4765;4766;4767;4768;4769;4770;9208;10917;10918;10919;10920;10921;10922;12077;13318;13319;13320	1925;4765;9208;10921;12077;13320	--	--	9670000	11465000	9581600	21455000	15873000	16754000	0	1.13939e+07	1.39037e+07	1.0135e+07	2.02387e+07	1.54107e+07	1.60172e+07	0	1.18109e+07	1918657.75	0.1625	1.72222e+07	2629889.38	0.1527	0	--	--	0.01	--	--
92	sp|P78527|PRKDC_HUMAN	DNA-dependent protein kinase catalytic subunit OS=Homo sapiens OX=9606 GN=PRKDC PE=1 SV=3	PRKDC	7.1	sp|P78527|PRKDC_HUMAN	sp|P78527|PRKDC_HUMAN	1	122	122	122	29.7	469.08	4128	0	323.31	Mu_1;Mu_2;Mu_3;T43_1;T43_2;T43_3;Vc	25;119;139;140;202;207;217;273;321;333;336;388;395;413;437;457;495;519;563;601;793;799;865;868;871;874;882;897;961;975;995;1012;1031;1035;1040;1065;1080;1081;1124;1125;1149;1153;1155;1193;1247;1250;1281;1292;1297;1320;1321;1326;1344;1414;1424;1427;1473;1479;1517;1518;1519;1527;1530;1553;1554;1569;1571;1575;1586;1622;1630;1684;1706;1707;1715;1724;1730;1732;1733;1739;1745;1754;1765;1773;1805;1821;1…	True;True;True;True;True;True;True;True;True;True;True;True;True;True;True;True;True;True;True;True;True;True;True;True;True;True;True;True;True;True;True;True;True;True;True;True;True;True;True;True;True;True;True;True;True;True;True;True;True;True;True;True;True;True;True;True;True;True;True;True;True;True;True;True;True;True;True;True;True;True;True;True;True;True;True;True;True;True;True;True…	25;119;139;140;204;209;219;275;323;324;336;339;391;398;416;440;441;461;504;529;573;612;808;814;881;884;887;890;898;913;977;991;1011;1028;1050;1054;1059;1084;1099;1100;1145;1146;1171;1172;1177;1179;1217;1274;1277;1309;1320;1325;1348;1349;1354;1372;1443;1453;1456;1502;1508;1546;1547;1548;1556;1559;1585;1586;1601;1603;1607;1618;1654;1662;1716;1738;1739;1750;1751;1763;1773;1774;1776;1777;1785;1791;18…	61;62;63;64;368;369;370;420;421;422;423;424;425;426;427;648;649;650;651;652;660;661;662;663;664;665;666;667;668;669;670;671;672;673;674;708;709;710;711;712;713;714;715;716;717;718;719;720;721;722;723;891;892;893;894;895;896;897;898;899;900;1058;1059;1060;1061;1062;1123;1124;1125;1126;1127;1128;1132;1133;1134;1135;1136;1137;1138;1310;1311;1312;1353;1354;1355;1356;1357;1358;1409;1410;1411;1473;1474…	61;369;421;426;651;662;722;895;1061;1123;1135;1310;1354;1410;1475;1523;1703;1818;1936;2031;3491;3500;3853;3867;3878;3890;3924;3962;4196;4245;4380;4430;4663;4672;4679;4758;4809;4810;4983;4984;5040;5052;5059;5207;5365;5386;5471;5497;5535;5665;5673;5688;5781;6234;6325;6329;6553;6584;6748;6753;6759;6782;6798;7119;7124;7181;7183;7194;7226;7359;7378;7582;7679;7685;7723;7746;7766;7771;7776;7824;7840;788…	70;71;72;73;74;75;76;77;78	395;754;858;1342;2605;2763;3796;3820;3890	47543000	55752000	52679000	64300000	47767000	31439000	4.93553e+06	5.60186e+07	6.7611e+07	5.57214e+07	6.06547e+07	4.63757e+07	3.00564e+07	4.93553e+06	5.97837e+07	6780277.18	0.1134	4.56956e+07	15310460.07	0.3350	4.93553e+06	--	--	0.108	0.00870555667760685	0.030469448371624
93	sp|P83436|COG7_HUMAN	Conserved oligomeric Golgi complex subunit 7 OS=Homo sapiens OX=9606 GN=COG7 PE=1 SV=1	COG7	5.1	sp|P83436|COG7_HUMAN	sp|P83436|COG7_HUMAN	1	18	18	18	27.9	86.343	770	0	229.61	Mu_1;Mu_2;Mu_3;T43_1;T43_2;T43_3	59;116;359;482;786;940;970;1083;1110;1400;1481;1560;1826;2203;2466;2746;2846;2884	True;True;True;True;True;True;True;True;True;True;True;True;True;True;True;True;True;True	59;116;362;489;801;956;986;1102;1131;1429;1510;1592;1877;2311;2582;2870;2972;3011	144;145;146;360;361;362;363;364;365;1199;1643;3478;3479;4124;4125;4126;4127;4226;4227;4228;4229;4230;4231;4819;4820;4821;4822;4823;4824;4945;4946;6185;6186;6187;6188;6189;6190;6191;6595;6596;6597;6598;6599;6600;6601;6602;6603;6604;7138;7139;7140;8172;8173;8174;8175;10269;10270;10271;10272;10273;10274;10275;10276;10277;10278;11556;11557;12634;13052;13053;13054;13305;13306;13307;13308;13309;13310;1…	144;362;1199;1643;3478;4126;4231;4824;4945;6191;6604;7138;8172;10270;11557;12634;13052;13306	79	42	32294000	21180000	26179000	13694000	13088000	15824000	0	3.80511e+07	2.56852e+07	2.76909e+07	1.29176e+07	1.27068e+07	1.51281e+07	0	3.04757e+07	6636691.59	0.2177	1.35842e+07	1341236.18	0.0988	0	--	--	0.01	--	--
94	sp|Q00325|MPCP_HUMAN	Phosphate carrier protein, mitochondrial OS=Homo sapiens OX=9606 GN=SLC25A3 PE=1 SV=2	SLC25A3	9.8	sp|Q00325|MPCP_HUMAN	sp|Q00325|MPCP_HUMAN	1	4	4	4	12.2	40.094	362	0	46.412	Mu_1;Mu_2;Mu_3;T43_1;T43_2;T43_3	938;952;1167;1570	True;True;True;True	954;968;1191;1602	4111;4112;4113;4169;4170;5098;5099;5100;5101;7182	4112;4170;5100;7182	--	--	4239300	4315500	0	15103000	9408600	16480000	0	4.99505e+06	5.23345e+06	0	1.42468e+07	9.13456e+06	1.57553e+07	0	5.11425e+06	168571.28	0.0330	1.30455e+07	3469965.71	0.2659	0	--	--	0.01	--	--
95	sp|Q00610|CLH1_HUMAN	Clathrin heavy chain 1 OS=Homo sapiens OX=9606 GN=CLTC PE=1 SV=5	CLTC	5.4	sp|Q00610|CLH1_HUMAN;sp|P53675|CLH2_HUMAN	sp|Q00610|CLH1_HUMAN	2	16	16	16	12.1	191.61	1675	0	129.29	Mu_1;Mu_2;Mu_3;T43_1;T43_2;T43_3;Vc	165;221;670;1011;1180;1217;1223;1433;1547;1817;1819;1960;2555;2648;2737;2764	True;True;True;True;True;True;True;True;True;True;True;True;True;True;True;True	166;223;684;1027;1204;1242;1248;1462;1578;1867;1869;2034;2675;2771;2861;2889	541;736;737;738;739;2243;4413;4414;5158;5275;5276;5290;5291;6354;7081;7082;7083;8140;8142;8143;8144;8145;8146;8680;11902;11903;12252;12253;12254;12608;12706	541;737;2243;4414;5158;5275;5290;6354;7083;8140;8146;8680;11903;12252;12608;12706	--	--	3720800	3108600	2438600	2039200	3123300	2336600	0	4.38412e+06	3.76983e+06	2.57944e+06	1.92359e+06	3.03233e+06	2.23384e+06	0	3.57779e+06	917537.42	0.2564	2.39659e+06	572005.03	0.2386	0	--	--	0.01	--	--
96	sp|Q00839|HNRPU_HUMAN	Heterogeneous nuclear ribonucleoprotein U OS=Homo sapiens OX=9606 GN=HNRNPU PE=1 SV=6	HNRNPU	5.8	sp|Q00839|HNRPU_HUMAN	sp|Q00839|HNRPU_HUMAN	1	4	4	4	5.7	90.583	825	0	31.747	Mu_1;Mu_2;T43_1;T43_2;T43_3;Vc	311;733;1492;1762	True;True;True;True	313;748;1521;1808	1036;1037;2544;2545;2546;6672;7910;7911;7912	1036;2545;6672;7911	--	--	1822400	0	0	3917200	4655800	3511500	4.27165e+06	2.14728e+06	0	0	3.69512e+06	4.52019e+06	3.35707e+06	4.27165e+06	2.14728e+06	--	--	3.85746e+06	598312.66	0.1551	4.27165e+06	--	--	1.107	0.337100689270899	0.377552771983407
97	sp|Q02413|DSG1_HUMAN	Desmoglein-1 OS=Homo sapiens OX=9606 GN=DSG1 PE=1 SV=2	DSG1	4.7	sp|Q02413|DSG1_HUMAN	sp|Q02413|DSG1_HUMAN	1	9	9	9	13	113.75	1049	0	74.576	Mu_1;Mu_2;Mu_3;T43_1;T43_2;T43_3;Vc	176;406;1078;1182;1735;1918;2615;2639;2882	True;True;True;True;True;True;True;True;True	177;409;1097;1206;1779;1979;2736;2762;3009	567;568;569;1392;1393;4793;4794;4795;4796;4797;4798;5160;5161;5162;7780;7781;7782;8486;12103;12104;12229;13302;13303	569;1392;4796;5161;7781;8486;12103;12229;13303	81;82;83;84	133;208;425;651	5446300	10744000	3942900	6210400	3207600	4407500	7.94316e+06	6.41723e+06	1.30293e+07	4.17062e+06	5.85832e+06	3.11417e+06	4.21367e+06	7.94316e+06	7.8724e+06	4605151.82	0.5850	4.39539e+06	1381065.71	0.3142	7.94316e+06	--	--	1.807	0.0756983188395979	0.114570428513986
98	sp|Q02543|RL18A_HUMAN	60S ribosomal protein L18a OS=Homo sapiens OX=9606 GN=RPL18A PE=1 SV=2	RPL18A	11.3	sp|Q02543|RL18A_HUMAN	sp|Q02543|RL18A_HUMAN	1	3	3	3	21	20.762	176	0	28.238	Mu_1;Mu_2;Mu_3;T43_1;T43_2;T43_3;Vc	443;1058;2292	True;True;True	447;1077;2403	1487;1488;1489;4737;4738;4739;10799	1487;4739;10799	--	--	2864300	2552900	3298600	7243800	6605200	5951900	0	3.37493e+06	3.09593e+06	3.48911e+06	6.83313e+06	6.41282e+06	5.69015e+06	0	3.31999e+06	202265.82	0.0609	6.31203e+06	578114.56	0.0916	0	--	--	0.01	--	--
99	sp|Q02878|RL6_HUMAN	60S ribosomal protein L6 OS=Homo sapiens OX=9606 GN=RPL6 PE=1 SV=3	RPL6	11.3	sp|Q02878|RL6_HUMAN	sp|Q02878|RL6_HUMAN	1	6	6	6	21.2	32.728	288	0	39.819	Mu_1;Mu_2;Mu_3;T43_1;T43_2;T43_3;Vc	137;791;1003;2664;2886;2887	True;True;True;True;True;True	137;806;1019;2787;3013;3014	417;3487;3488;4397;12308;12309;13313;13314;13315;13316;13317	417;3487;4397;12308;13313;13317	--	--	2022700	1956800	2623100	9844300	6006100	6561400	0	2.38329e+06	2.37303e+06	2.77459e+06	9.2862e+06	5.83117e+06	6.27285e+06	0	2.5103e+06	228937.96	0.0912	7.13007e+06	1880276.06	0.2637	0	--	--	0.01	--	--
100	sp|Q03135|CAV1_HUMAN	Caveolin-1 OS=Homo sapiens OX=9606 GN=CAV1 PE=1 SV=4	CAV1	5.9	sp|Q03135|CAV1_HUMAN;sp|P56539|CAV3_HUMAN	sp|Q03135|CAV1_HUMAN	2	9	9	9	43.3	20.471	178	0	75.99	Mu_1;Mu_2;Mu_3;T43_1;T43_2;T43_3;Vc	192;239;567;568;629;991;1152;2036;2881	True;True;True;True;True;True;True;True;True	193;194;241;577;578;641;1007;1176;2138;3008	619;620;621;622;821;822;823;1946;1947;1948;2107;2108;2109;2110;2111;4299;4300;4301;4302;4303;4304;4305;5050;9294;9295;9296;9297;9298;13292;13293;13294;13295;13296;13297;13298;13299;13300;13301	622;823;1946;1947;2109;4305;5050;9296;13297	85	32	110720000	99830000	117160000	289550000	161100000	218900000	0	1.30458e+08	1.21065e+08	1.23926e+08	2.73135e+08	1.56408e+08	2.09273e+08	0	1.2515e+08	4815207.66	0.0385	2.12939e+08	58449690.71	0.2745	0	--	--	0.01	--	--
101	sp|Q07020|RL18_HUMAN	60S ribosomal protein L18 OS=Homo sapiens OX=9606 GN=RPL18 PE=1 SV=2	RPL18	12.2	sp|Q07020|RL18_HUMAN	sp|Q07020|RL18_HUMAN	1	6	6	6	31.4	21.634	188	0	51.085	Mu_1;Mu_2;Mu_3;T43_1;T43_2;T43_3;Vc	820;1145;2362;2447;2448;2449	True;True;True;True;True;True	835;1167;2476;2563;2564;2565	3558;3559;3560;3561;5035;11096;11097;11098;11099;11100;11101;11102;11103;11494;11495;11496;11497;11498;11499;11500;11501	3559;5035;11102;11494;11497;11501	--	--	2106000	3561700	2399600	8494500	7355000	7028100	2.10679e+06	2.48144e+06	4.31931e+06	2.53818e+06	8.01292e+06	7.14078e+06	6.71902e+06	2.10679e+06	3.11298e+06	1045096.31	0.3357	7.29091e+06	659884.79	0.0905	2.10679e+06	--	--	0.289	0.0017524815866613	0.0122673711066291
102	sp|Q07065|CKAP4_HUMAN	Cytoskeleton-associated protein 4 OS=Homo sapiens OX=9606 GN=CKAP4 PE=1 SV=2	CKAP4	5.8	sp|Q07065|CKAP4_HUMAN	sp|Q07065|CKAP4_HUMAN	1	15	15	15	32.1	66.022	602	0	132.46	Mu_1;Mu_2;Mu_3;T43_1;T43_2;T43_3;Vc	258;440;617;637;1057;1334;1379;1992;2015;2069;2130;2331;2360;2564;2721	True;True;True;True;True;True;True;True;True;True;True;True;True;True;True	260;444;628;649;1076;1362;1408;2078;2108;2174;2237;2445;2474;2684;2844	863;1482;2084;2085;2135;2136;4733;4734;4735;4736;5712;5713;5714;5715;6125;6126;6127;8803;8804;9205;9206;9690;9691;9956;9957;9958;9959;9960;10950;10951;11093;11094;11932;11933;11934;12521	863;1482;2085;2136;4733;5712;6126;8804;9206;9690;9958;10951;11094;11934;12521	--	--	3629900	3179600	3648300	4619000	4735500	5760800	0	4.27701e+06	3.85593e+06	3.859e+06	4.35714e+06	4.59757e+06	5.50746e+06	0	3.99731e+06	242230.22	0.0606	4.82072e+06	606758.84	0.1259	0	--	--	0.01	--	--
103	sp|Q07666|KHDR1_HUMAN	KH domain-containing, RNA-binding, signal transduction-associated protein 1 OS=Homo sapiens OX=9606 GN=KHDRBS1 PE=1 SV=1	KHDRBS1	9	sp|Q07666|KHDR1_HUMAN;sp|Q5VWX1|KHDR2_HUMAN	sp|Q07666|KHDR1_HUMAN	2	4	4	4	9.5	48.227	443	0	29.879	Mu_1;Mu_2;Mu_3;T43_1;T43_2;T43_3;Vc	1131;1240;1981;2678	True;True;True;True	1152;1266;2062;2801	5000;5001;5002;5003;5004;5005;5006;5345;5346;5347;8767;8768;12386	5001;5347;8768;12386	--	--	6747100	8027900	8355100	9785100	11323000	13132000	1.58772e+07	7.94992e+06	9.73551e+06	8.83763e+06	9.23036e+06	1.09932e+07	1.25545e+07	1.58772e+07	8.84102e+06	892797.18	0.1010	1.0926e+07	1663094.14	0.1522	1.58772e+07	--	--	1.453	0.0503019219337795	0.0853608372209591
104	sp|Q08AM6|VAC14_HUMAN	Protein VAC14 homolog OS=Homo sapiens OX=9606 GN=VAC14 PE=1 SV=1	VAC14	6	sp|Q08AM6|VAC14_HUMAN	sp|Q08AM6|VAC14_HUMAN	1	15	15	15	20.3	87.972	782	0	190.34	Mu_1;Mu_2;Mu_3;T43_1;T43_2;T43_3	113;536;541;597;969;1227;1301;1317;1580;1590;1698;1716;2425;2542;2885	True;True;True;True;True;True;True;True;True;True;True;True;True;True;True	113;546;551;608;985;1253;1329;1345;1612;1622;1730;1752;2540;2662;3012	350;351;352;353;354;1871;1883;1884;1885;1886;2021;2022;2023;4224;4225;5299;5300;5301;5302;5303;5549;5550;5655;7209;7210;7211;7244;7245;7246;7247;7662;7663;7664;7665;7666;7667;7726;11342;11343;11344;11345;11346;11347;11874;11875;13312	352;1871;1883;2022;4225;5303;5549;5655;7209;7244;7662;7726;11347;11875;13312	86	235	11228000	9306100	13429000	7905400	7922400	7639800	0	1.32296e+07	1.12856e+07	1.42046e+07	7.45722e+06	7.69165e+06	7.30382e+06	0	1.29066e+07	1486065.51	0.1151	7.48423e+06	195319.22	0.0261	0	--	--	0.01	--	--
105	sp|Q13144|EI2BE_HUMAN	Translation initiation factor eIF-2B subunit epsilon OS=Homo sapiens OX=9606 GN=EIF2B5 PE=1 SV=3	EIF2B5	4.7	sp|Q13144|EI2BE_HUMAN	sp|Q13144|EI2BE_HUMAN	1	6	6	6	11.8	80.379	721	0	38.109	Mu_1;Mu_2;Mu_3;T43_1;T43_2;T43_3	30;316;803;2213;2608;2798	True;True;True;True;True;True	30;318;818;2321;2729;2924	73;74;1051;3515;3516;10309;12093;12820	73;1051;3516;10309;12093;12820	--	--	3108300	2500900	1904700	1270600	1407900	1501500	0	3.66242e+06	3.03286e+06	2.0147e+06	1.19857e+06	1.36689e+06	1.43547e+06	0	2.90333e+06	831463.44	0.2864	1.33364e+06	121901.87	0.0914	0	--	--	0.01	--	--
106	sp|Q13315|ATM_HUMAN	Serine-protein kinase ATM OS=Homo sapiens OX=9606 GN=ATM PE=1 SV=4	ATM	6.8	sp|Q13315|ATM_HUMAN	sp|Q13315|ATM_HUMAN	1	16	16	16	6.1	350.68	3056	0	117.89	Mu_1;Mu_2;Mu_3;T43_1;T43_2;T43_3	267;346;594;818;1084;1249;1258;1358;1673;1794;2003;2180;2181;2212;2225;2422	True;True;True;True;True;True;True;True;True;True;True;True;True;True;True;True	269;349;605;833;1103;1276;1285;1387;1705;1841;2093;2288;2289;2320;2333;2537	883;1162;1163;1164;1165;2018;3555;3556;4825;4826;5385;5405;5406;5826;7509;7510;8052;8053;9097;9098;10139;10140;10307;10308;10410;11334	883;1164;2018;3556;4826;5385;5405;5826;7509;8052;9097;10139;10140;10308;10410;11334	87	1006	1253700	1700500	1301800	1874500	3941200	2751600	0	1.4772e+06	2.06221e+06	1.37698e+06	1.76823e+06	3.82641e+06	2.63059e+06	0	1.6388e+06	370094.74	0.2258	2.74174e+06	1033581.38	0.3769	0	--	--	0.01	--	--
107	sp|Q14746|COG2_HUMAN	Conserved oligomeric Golgi complex subunit 2 OS=Homo sapiens OX=9606 GN=COG2 PE=1 SV=1	COG2	6.6	sp|Q14746|COG2_HUMAN	sp|Q14746|COG2_HUMAN	1	10	10	10	14.6	83.207	738	0	67.404	Mu_1;Mu_2;Mu_3;T43_1;T43_2;T43_3	174;532;657;688;1037;1098;1425;1480;2529;2530	True;True;True;True;True;True;True;True;True;True	175;542;669;702;1056;1117;1454;1509;2647;2648	554;1859;2202;2203;2204;2293;4674;4675;4676;4864;4865;4866;6326;6327;6594;11831;11832;11833;11834	554;1859;2204;2293;4674;4865;6326;6594;11831;11832	--	--	16201000	10733000	24092000	4391600	5912900	7245900	0	1.90892e+07	1.3016e+07	2.54834e+07	4.14263e+06	5.74068e+06	6.92725e+06	0	1.91962e+07	6234383.24	0.3247	5.60352e+06	1397367.34	0.2494	0	--	--	0.01	--	--
108	sp|Q14764|MVP_HUMAN	Major vault protein OS=Homo sapiens OX=9606 GN=MVP PE=1 SV=4	MVP	5.1	sp|Q14764|MVP_HUMAN	sp|Q14764|MVP_HUMAN	1	11	11	11	13.3	99.326	893	0	83.588	Mu_1;Mu_2;Mu_3;T43_1;T43_2;T43_3;Vc	266;815;912;966;1026;1053;1119;1410;1894;2232;2361	True;True;True;True;True;True;True;True;True;True;True	268;830;928;982;1045;1072;1140;1439;1949;2340;2475	881;882;3547;3993;3994;3995;3996;3997;4218;4642;4643;4644;4645;4646;4647;4708;4968;4969;4970;6225;6226;8355;8356;10455;10456;11095	882;3547;3994;4218;4647;4708;4970;6226;8356;10456;11095	--	--	3278000	3777600	3825100	4696900	5416900	5636500	7.37303e+06	3.86238e+06	4.58113e+06	4.04601e+06	4.43062e+06	5.25913e+06	5.38862e+06	7.37303e+06	4.16317e+06	373425.20	0.0897	5.02612e+06	519769.73	0.1034	7.37303e+06	--	--	1.467	0.0244402162407772	0.0488804324815544
109	sp|Q14974|IMB1_HUMAN	Importin subunit beta-1 OS=Homo sapiens OX=9606 GN=KPNB1 PE=1 SV=2	KPNB1	4.4	sp|Q14974|IMB1_HUMAN	sp|Q14974|IMB1_HUMAN	1	23	23	23	29.5	97.169	876	0	307.74	Mu_1;Mu_2;Mu_3;T43_1;T43_2;T43_3	44;390;453;469;639;830;974;1319;1494;1598;1840;1880;1881;1907;2122;2289;2503;2525;2541;2543;2662;2788;2789	True;True;True;True;True;True;True;True;True;True;True;True;True;True;True;True;True;True;True;True;True;True;True	44;393;457;474;651;845;846;990;1347;1523;1630;1892;1932;1933;1964;2227;2228;2399;2400;2621;2643;2661;2663;2785;2914;2915	110;1316;1317;1517;1585;1586;1587;1588;1589;1590;1591;1592;1593;1594;1595;2139;2140;2141;2142;2143;2144;3657;3658;3659;3660;3661;3662;3663;4242;5658;5659;5660;5661;5662;6678;6679;6680;6681;6682;6683;6684;6685;6686;6687;6688;6689;6690;6691;6692;6693;6694;6695;7270;7271;7272;7273;8204;8205;8206;8207;8208;8209;8210;8211;8212;8213;8327;8328;8329;8414;8415;8416;8417;8418;8419;9919;9920;9921;9922;9923;…	110;1316;1517;1592;2139;3663;4242;5662;6686;7270;8213;8327;8329;8414;9923;10794;11742;11823;11873;11876;12296;12787;12791	88;89;90;91	533;564;754;842	97769000	52907000	87714000	61489000	56606000	55196000	0	1.15199e+08	6.41608e+07	9.27798e+07	5.8003e+07	5.49573e+07	5.27686e+07	0	9.0713e+07	25581558.33	0.2820	5.5243e+07	2628859.97	0.0476	0	--	--	0.01	--	--
110	sp|Q15125|EBP_HUMAN	3-beta-hydroxysteroid-Delta(8),Delta(7)-isomerase OS=Homo sapiens OX=9606 GN=EBP PE=1 SV=3	EBP	8	sp|Q15125|EBP_HUMAN	sp|Q15125|EBP_HUMAN	1	2	2	2	11.3	26.352	230	0	16.483	Mu_1;Mu_2;Mu_3;T43_1;T43_2;T43_3	45;2504	True;True	45;2622	111;112;113;114;11745;11746;11747	114;11746	--	--	2570000	2795600	0	0	7678500	13203000	0	3.02816e+06	3.39025e+06	0	0	7.45485e+06	1.26224e+07	0	3.20921e+06	256035.82	0.0798	1.00386e+07	3653986.54	0.3639	0	--	--	0.01	--	--
111	sp|Q15629|TRAM1_HUMAN	Translocating chain-associated membrane protein 1 OS=Homo sapiens OX=9606 GN=TRAM1 PE=1 SV=3	TRAM1	10.1	sp|Q15629|TRAM1_HUMAN	sp|Q15629|TRAM1_HUMAN	1	4	4	4	10.7	43.071	374	0	29.12	Mu_1;Mu_2;T43_1;T43_2;T43_3	564;737;1260;2792	True;True;True;True	574;752;1287;2918	1938;1939;1940;2553;5411;12795;12796;12797;12798;12799	1940;2553;5411;12798	--	--	856870	1003400	0	1923400	2889000	2986200	0	1.00963e+06	1.21683e+06	0	1.81436e+06	2.80485e+06	2.85488e+06	0	1.11323e+06	146517.06	0.1316	2.49136e+06	586837.14	0.2356	0	--	--	0.01	--	--
112	sp|Q16401|PSMD5_HUMAN	26S proteasome non-ATPase regulatory subunit 5 OS=Homo sapiens OX=9606 GN=PSMD5 PE=1 SV=3	PSMD5	5.2	sp|Q16401|PSMD5_HUMAN	sp|Q16401|PSMD5_HUMAN	1	3	3	3	6.9	56.195	504	0	17.973	Mu_1;Mu_2;Mu_3;T43_1;T43_2;T43_3	31;2402;2612	True;True;True	31;2517;2733	75;11256;12100	75;11256;12100	--	--	768640	0	0	297520	299340	459850	0	905667	0	0	280653	290621	439627	0	905667	--	--	336967	89045.83	0.2642	0	--	--	0.01	--	--
113	sp|Q5BJD5|TM41B_HUMAN	Transmembrane protein 41B OS=Homo sapiens OX=9606 GN=TMEM41B PE=1 SV=1	TMEM41B	10	sp|Q5BJD5|TM41B_HUMAN	sp|Q5BJD5|TM41B_HUMAN	1	3	3	3	11.7	32.513	291	0	24.859	Mu_1;Mu_2;Mu_3;T43_1;T43_2;T43_3	883;2277;2794	True;True;True	899;2387;2920	3925;10694;10695;10696;12801;12802	3925;10694;12801	--	--	897730	0	0	1928500	2978300	2735800	0	1.05777e+06	0	0	1819168	2.89155e+06	2.61549e+06	0	1.05777e+06	--	--	2.44207e+06	556828.47	0.2280	0	--	--	0.01	--	--
114	sp|Q5JTH9|RRP12_HUMAN	RRP12-like protein OS=Homo sapiens OX=9606 GN=RRP12 PE=1 SV=2	RRP12	9	sp|Q5JTH9|RRP12_HUMAN	sp|Q5JTH9|RRP12_HUMAN	1	6	6	6	5	143.7	1297	0	52.08	Mu_1;Mu_2;Mu_3;T43_1;T43_2;T43_3	822;1228;1436;1520;2663;2669	True;True;True;True;True;True	837;1254;1465;1549;2786;2792	3564;3565;3566;3567;3568;5304;5305;6359;6761;6762;6763;6764;12306;12307;12356	3568;5304;6359;6762;12307;12356	--	--	2064100	2353100	2542800	3090900	4756400	3110600	0	2.43207e+06	2853626	2.68966e+06	2.91567e+06	4.61786e+06	2.9738e+06	0	2.65845e+06	212502.68	0.0799	3.50245e+06	966417.99	0.2760	0	--	--	0.01	--	--
115	sp|Q5UIP0|RIF1_HUMAN	Telomere-associated protein RIF1 OS=Homo sapiens OX=9606 GN=RIF1 PE=1 SV=2	RIF1	5.2	sp|Q5UIP0|RIF1_HUMAN	sp|Q5UIP0|RIF1_HUMAN	1	13	13	13	6.2	274.46	2472	0	81.352	Mu_1;Mu_2;Mu_3;T43_1;T43_2;T43_3;Vc	190;364;813;888;893;1204;1293;1451;1685;2016;2264;2269;2732	True;True;True;True;True;True;True;True;True;True;True;True;True	191;367;828;904;909;1229;1321;1480;1717;2109;2374;2379;2856	616;1215;3543;3940;3948;3949;3950;5229;5230;5231;5498;6400;7585;7586;7587;7588;7589;7590;9207;10655;10656;10671;12568;12569	616;1215;3543;3940;3950;5229;5498;6400;7586;9207;10655;10671;12568	--	--	2597600	2300200	2471600	4117500	4443800	5196700	0	3.06068e+06	2.78947e+06	2.61434e+06	3.88407e+06	4.31437e+06	4.96816e+06	0	2.8215e+06	224886.60	0.0797	4.38887e+06	545874.54	0.1244	0	--	--	0.01	--	--
116	sp|Q63HN8|RN213_HUMAN	E3 ubiquitin-protein ligase RNF213 OS=Homo sapiens OX=9606 GN=RNF213 PE=1 SV=3	RNF213	6.5	sp|Q63HN8|RN213_HUMAN	sp|Q63HN8|RN213_HUMAN	1	33	33	33	7	591.4	5207	0	242.75	Mu_1;Mu_2;Mu_3;T43_1;T43_2;T43_3	64;159;214;215;297;456;497;504;770;872;878;924;937;1024;1116;1298;1429;1432;1434;1435;1441;1445;1748;1828;1926;2073;2187;2433;2474;2709;2710;2875;2880	True;True;True;True;True;True;True;True;True;True;True;True;True;True;True;True;True;True;True;True;True;True;True;True;True;True;True;True;True;True;True;True;True	64;160;216;217;299;460;506;513;785;888;894;940;953;1043;1137;1326;1458;1461;1463;1464;1470;1474;1794;1879;1989;2178;2295;2549;2590;2832;2833;3002;3007	154;490;491;492;702;703;704;705;706;993;994;1521;1522;1710;1711;1712;1722;2727;2728;2729;2730;2731;2732;3879;3880;3881;3882;3883;3914;4037;4038;4110;4638;4639;4960;4961;4962;4963;4964;5539;5540;5541;6340;6341;6342;6343;6346;6347;6348;6349;6350;6351;6352;6353;6355;6356;6357;6358;6380;6386;7861;7862;7863;8178;8179;8514;9700;10153;10154;10155;10156;11398;11399;11574;11575;11576;11577;12475;12476;124…	154;491;702;703;994;1521;1710;1722;2731;3882;3914;4037;4110;4638;4960;5539;6341;6348;6355;6356;6380;6386;7862;8178;8514;9700;10156;11398;11577;12475;12478;13275;13291	--	--	4025000	4417600	3931800	2322500	4467700	2570900	0	4.74255e+06	5.35726e+06	4.15887e+06	2.19083e+06	4.33757e+06	2.45784e+06	0	4.7529e+06	599261.81	0.1261	2.99541e+06	1169985.26	0.3906	0	--	--	0.01	--	--
117	sp|Q6NUQ4|TM214_HUMAN	Transmembrane protein 214 OS=Homo sapiens OX=9606 GN=TMEM214 PE=1 SV=2	TMEM214	9.5	sp|Q6NUQ4|TM214_HUMAN	sp|Q6NUQ4|TM214_HUMAN	1	10	10	10	15.4	77.15	689	0	67.721	Mu_1;Mu_2;Mu_3;T43_1;T43_2;T43_3	161;425;895;1036;1510;1659;2175;2236;2280;2293	True;True;True;True;True;True;True;True;True;True	162;428;911;1055;1539;1691;2283;2344;2390;2404	495;496;497;1443;3954;3955;3956;3957;3958;3959;4673;6730;7472;7473;7474;7475;10134;10540;10541;10542;10701;10702;10703;10800;10801	497;1443;3958;4673;6730;7474;10134;10541;10703;10801	--	--	4408300	4347200	4059600	9201100	8049100	7612500	0	5.19418e+06	5.27189e+06	4.29406e+06	8.67946e+06	7.81466e+06	7.27772e+06	0	4.92004e+06	543510.38	0.1105	7.92395e+06	707231.63	0.0893	0	--	--	0.01	--	--
118	sp|Q6P3W7|SCYL2_HUMAN	SCY1-like protein 2 OS=Homo sapiens OX=9606 GN=SCYL2 PE=1 SV=1	SCYL2	8.4	sp|Q6P3W7|SCYL2_HUMAN	sp|Q6P3W7|SCYL2_HUMAN	1	2	2	2	2.5	103.71	929	0	13.019	Mu_1;Mu_2;Mu_3;T43_1;T43_2;T43_3	1449;1540	True;True	1478;1571	6395;7063;7064;7065	6395;7065	--	--	1397700	0	1743100	1343100	0	1103900	0	1.64687e+06	0	1.84377e+06	1.26696e+06	0	1.05535e+06	0	1.74532e+06	139228.75	0.0798	1.16115e+06	149625.52	0.1289	0	--	--	0.01	--	--
119	sp|Q6YHU6|THADA_HUMAN	Thyroid adenoma-associated protein OS=Homo sapiens OX=9606 GN=THADA PE=1 SV=1	THADA	6	sp|Q6YHU6|THADA_HUMAN	sp|Q6YHU6|THADA_HUMAN	1	6	6	6	3	219.6	1953	0	37.487	Mu_1;Mu_2;Mu_3;T43_1;T43_2;T43_3	740;1043;1139;1650;2138;2627	True;True;True;True;True;True	755;1062;1161;1682;2246;2748	2568;2569;2570;2571;2572;2573;4685;4686;5024;7448;7449;9987;9988;9989;12138	2569;4686;5024;7448;9989;12138	--	--	3729600	3553100	3323100	2464400	3781600	2607600	0	4.39449e+06	4.30888e+06	3.51502e+06	2.32469e+06	3.67146e+06	2.49293e+06	0	4.07279e+06	484939.47	0.1191	2.82969e+06	733828.96	0.2593	0	--	--	0.01	--	--
120	sp|Q7L1Q6|BZW1_HUMAN	Basic leucine zipper and W2 domain-containing protein 1 OS=Homo sapiens OX=9606 GN=BZW1 PE=1 SV=1	BZW1	5.7	sp|Q7L1Q6|BZW1_HUMAN	sp|Q7L1Q6|BZW1_HUMAN	1	14	14	14	27.2	48.043	419	0	91.996	Mu_1;Mu_2;Mu_3;T43_1;T43_2;T43_3	86;414;415;558;613;741;829;841;845;1548;2011;2330;2341;2820	True;True;True;True;True;True;True;True;True;True;True;True;True;True	86;417;418;568;624;756;844;857;861;1579;1580;2103;2104;2444;2455;2946	261;262;263;264;265;266;1412;1413;1414;1415;1416;1417;1418;1419;1420;1421;1422;1423;1424;1425;1426;1427;1924;2063;2574;2575;2576;3656;3720;3721;3722;3723;3728;3729;7084;7085;7086;7087;7088;7089;7090;7091;9180;9181;9182;10949;10984;12934;12935	265;1413;1420;1924;2063;2574;3656;3720;3728;7091;9182;10949;10984;12934	92	216	30578000	21988000	25431000	21345000	14821000	17196000	0	3.60292e+07	2.6665e+07	2.68997e+07	2.01349e+07	1.43893e+07	1.64398e+07	0	2.98647e+07	5339954.36	0.1788	1.6988e+07	2911755.35	0.1714	0	--	--	0.01	--	--
121	sp|Q7L576|CYFP1_HUMAN	Cytoplasmic FMR1-interacting protein 1 OS=Homo sapiens OX=9606 GN=CYFIP1 PE=1 SV=1	CYFIP1	6.9	sp|Q7L576|CYFP1_HUMAN	sp|Q7L576|CYFP1_HUMAN	1	3	3	1	2.9	145.18	1253	0	18.88	Mu_1;Mu_2;Mu_3;T43_1;T43_2;T43_3	506;1430;1764	True;True;True	515;1459;1810	1724;1725;1726;6344;7917;7918;7919	1726;6344;7917	--	--	2398600	3053400	0	0	2220800	1526100	0	2.8262e+06	3.70289e+06	0	0	2.15612e+06	1.45899e+06	0	3.26455e+06	619907.75	0.1899	1.80755e+06	492945.67	0.2726	0	--	--	0.01	--	--
122	sp|Q7Z3U7|MON2_HUMAN	Protein MON2 homolog OS=Homo sapiens OX=9606 GN=MON2 PE=1 SV=3	MON2	6	sp|Q7Z3U7|MON2_HUMAN	sp|Q7Z3U7|MON2_HUMAN	1	9	9	9	5.8	190.36	1717	0	52.853	Mu_1;Mu_2;Mu_3;T43_1;T43_2;T43_3	306;448;1075;1201;1591;1750;1814;2690;2840	True;True;True;True;True;True;True;True;True	308;452;1094;1226;1623;1796;1864;2813;2966	1023;1508;4789;5222;5223;5224;5225;7248;7866;8133;8134;12414;13015	1023;1508;4789;5224;7248;7866;8134;12414;13015	--	--	1824400	2318900	2630500	1656500	2514600	1700700	0	2.14964e+06	2.81215e+06	2.78242e+06	1.56259e+06	2.44136e+06	1.62591e+06	0	2.5814e+06	374213.79	0.1450	1.87662e+06	490103.58	0.2611	0	--	--	0.01	--	--
123	sp|Q86VP6|CAND1_HUMAN	Cullin-associated NEDD8-dissociated protein 1 OS=Homo sapiens OX=9606 GN=CAND1 PE=1 SV=2	CAND1	5.5	sp|Q86VP6|CAND1_HUMAN	sp|Q86VP6|CAND1_HUMAN	1	8	8	8	7.2	136.37	1230	0	71.481	Mu_1;Mu_2;Mu_3;T43_1;T43_2;T43_3	13;181;276;430;553;1019;1872;2535	True;True;True;True;True;True;True;True	13;182;278;433;563;1035;1924;2653	41;42;43;44;45;46;579;580;581;910;1463;1914;4454;8303;11846;11847	44;581;910;1463;1914;4454;8303;11847	--	--	3299600	3527800	2520000	1941400	2595600	2299300	0	3.88783e+06	4.2782e+06	2.66554e+06	1.83134e+06	2520000	2.19818e+06	0	3.61052e+06	841332.71	0.2330	2.18317e+06	344577.01	0.1578	0	--	--	0.01	--	--
124	sp|Q8N584|TT39C_HUMAN	Tetratricopeptide repeat protein 39C OS=Homo sapiens OX=9606 GN=TTC39C PE=2 SV=2	TTC39C	7	sp|Q8N584|TT39C_HUMAN	sp|Q8N584|TT39C_HUMAN	1	5	5	5	9.1	65.869	583	0	31.556	Mu_1;Mu_2;Mu_3;T43_1;T43_2;T43_3	343;522;640;1097;1818	True;True;True;True;True	346;532;652;1116;1868	1159;1824;2145;4862;4863;8141	1159;1824;2145;4862;8141	--	--	2778100	1367100	1545500	1415700	1356900	1485600	0	3.27336e+06	1.65789e+06	1.63476e+06	1.33544e+06	1.31738e+06	1.42027e+06	0	2.18867e+06	939439.26	0.4292	1.3577e+06	54937.74	0.0405	0	--	--	0.01	--	--
125	sp|Q8NF91|SYNE1_HUMAN	Nesprin-1 OS=Homo sapiens OX=9606 GN=SYNE1 PE=1 SV=4	SYNE1	5.2	sp|Q8NF91|SYNE1_HUMAN	sp|Q8NF91|SYNE1_HUMAN	1	2	2	2	0.4	1011.1	8797	0.0025707	11.115	Mu_1;Mu_2;Mu_3;T43_1;T43_2;T43_3;Vc	635;1753	True;True	647;1799	2131;7878	2131;7878	--	--	15661000	8654400	18864000	2435500	0	0	1.34695e+08	1.84529e+07	1.04953e+07	1.99535e+07	2.29742e+06	0	0	1.34695e+08	1.63006e+07	5083195.15	0.3119	2.29742e+06	--	--	1.34695e+08	--	--	58.629	--	--
126	sp|Q8TAG9|EXOC6_HUMAN	Exocyst complex component 6 OS=Homo sapiens OX=9606 GN=EXOC6 PE=1 SV=3	EXOC6	6.1	sp|Q8TAG9|EXOC6_HUMAN	sp|Q8TAG9|EXOC6_HUMAN	1	5	5	5	8.2	93.721	804	0	73.48	Mu_1;Mu_2;Mu_3;T43_1;T43_2;T43_3	83;411;964;1282;2704	True;True;True;True;True	83;414;980;1310;2827	231;232;233;234;235;236;237;238;1405;1406;4212;4213;4214;4215;4216;5472;12462;12463	231;1406;4216;5472;12462	--	--	14454000	8262600	9052500	5684200	4891900	5204700	0	1.70308e+07	1.00201e+07	9.57531e+06	5.36195e+06	4.74942e+06	4.97581e+06	0	1.22087e+07	4181911.39	0.3425	5.02906e+06	309716.79	0.0616	0	--	--	0.01	--	--
127	sp|Q8TB61|S35B2_HUMAN	Adenosine 3'-phospho 5'-phosphosulfate transporter 1 OS=Homo sapiens OX=9606 GN=SLC35B2 PE=1 SV=1	SLC35B2	9.4	sp|Q8TB61|S35B2_HUMAN	sp|Q8TB61|S35B2_HUMAN	1	4	4	4	10.2	47.514	432	0	37.704	Mu_1;Mu_2;Mu_3;T43_1;T43_2;T43_3	236;303;796;2344	True;True;True;True	238;305;811;2458	815;816;817;818;1017;3496;10999;11000;11001;11002;11003	817;1017;3496;11003	--	--	3204300	2519500	2712200	7687800	6650700	5116700	0	3.77554e+06	3.05542e+06	2.86884e+06	7.25196e+06	6.45699e+06	4.89168e+06	0	3.23327e+06	478798.77	0.1481	6.20021e+06	1200906.47	0.1937	0	--	--	0.01	--	--
128	sp|Q8WTW3|COG1_HUMAN	Conserved oligomeric Golgi complex subunit 1 OS=Homo sapiens OX=9606 GN=COG1 PE=1 SV=1	COG1	7.3	sp|Q8WTW3|COG1_HUMAN	sp|Q8WTW3|COG1_HUMAN	1	18	18	18	21.2	108.98	980	0	127.83	Mu_1;Mu_2;Mu_3;T43_1;T43_2;T43_3	81;212;261;262;322;543;547;949;985;1515;1893;1896;1971;2020;2047;2306;2420;2495	True;True;True;True;True;True;True;True;True;True;True;True;True;True;True;True;True;True	81;214;263;264;325;553;557;965;1001;1544;1948;1952;2047;2114;2115;2151;2417;2535;2613	226;227;698;699;700;869;870;871;872;873;874;1063;1064;1065;1066;1888;1893;1894;4166;4289;6740;6741;8354;8373;8374;8375;8709;8710;9222;9223;9224;9330;10846;10847;10848;10849;11329;11714	226;699;869;870;1064;1888;1894;4166;4289;6740;8354;8375;8709;9222;9330;10849;11329;11714	--	--	11695000	6561700	10389000	3997000	5570100	4473800	0	1.37799e+07	7.95743e+06	1.0989e+07	3.7704e+06	5.40786e+06	4.27706e+06	0	1.09088e+07	2912061.62	0.2669	4.48511e+06	838323.81	0.1869	0	--	--	0.01	--	--
129	sp|Q8WUY1|THEM6_HUMAN	Protein THEM6 OS=Homo sapiens OX=9606 GN=THEM6 PE=1 SV=2	THEM6	9.8	sp|Q8WUY1|THEM6_HUMAN	sp|Q8WUY1|THEM6_HUMAN	1	4	4	4	18.3	23.865	208	0	29.123	Mu_1;Mu_2;Mu_3;T43_1;T43_2;T43_3	127;767;1491;1564	True;True;True;True	127;782;1520;1596	383;384;385;2708;2709;2710;2711;2712;6671;7151	385;2710;6671;7151	--	--	3340500	4317700	0	3158300	3876400	4124500	0	3.93602e+06	5.23611e+06	0	2.97925e+06	3.7635e+06	3.94312e+06	0	4.58607e+06	919305.78	0.2005	3.56195e+06	512567.54	0.1439	0	--	--	0.01	--	--
130	sp|Q8WY22|BRI3B_HUMAN	BRI3-binding protein OS=Homo sapiens OX=9606 GN=BRI3BP PE=1 SV=1	BRI3BP	9.8	sp|Q8WY22|BRI3B_HUMAN;REV__sp|Q96PE2|ARHGH_HUMAN	sp|Q8WY22|BRI3B_HUMAN	2	4	4	4	19.5	27.835	251	0	144.44	Mu_1;Mu_2;Mu_3;T43_1;T43_2;T43_3	2300;2301;2522;2674	True;True;True;True	2411;2412;2640;2797	10816;10817;10818;10819;10820;10821;10822;10823;10824;10825;10826;10827;10828;10829;10830;10831;10832;10833;10834;10835;10836;11807;11808;11809;11810;11811;11812;11813;12372;12373;12374;12375;12376;12377;12378	10818;10836;11809;12375	--	--	96609000	108240000	143660000	94021000	87957000	78109000	0	1.13832e+08	1.31264e+08	1.51957e+08	8.86907e+07	8.53951e+07	7.4674e+07	0	1.32351e+08	19085879.88	0.1442	8.29199e+07	7328839.71	0.0884	0	--	--	0.01	--	--
131	sp|Q92616|GCN1_HUMAN	eIF-2-alpha kinase activator GCN1 OS=Homo sapiens OX=9606 GN=GCN1 PE=1 SV=6	GCN1	7.5	sp|Q92616|GCN1_HUMAN	sp|Q92616|GCN1_HUMAN	1	27	27	27	11.6	292.75	2671	0	208.24	Mu_1;Mu_2;Mu_3;T43_1;T43_2;T43_3	14;136;153;169;252;320;337;345;557;800;982;1120;1252;1261;1541;1642;1651;1668;1743;1890;2185;2194;2243;2578;2651;2658;2839	True;True;True;True;True;True;True;True;True;True;True;True;True;True;True;True;True;True;True;True;True;True;True;True;True;True;True	14;136;154;170;254;322;340;348;567;815;998;1141;1279;1288;1572;1674;1683;1700;1789;1943;1944;2293;2302;2351;2699;2774;2781;2965	47;48;416;471;472;473;546;547;855;1057;1139;1140;1161;1922;1923;3502;3503;4281;4282;4283;4284;4285;4971;4972;5390;5412;5413;5414;7066;7067;7427;7428;7429;7450;7498;7499;7500;7830;7831;8347;8348;10151;10192;10193;10194;10195;10591;12016;12017;12018;12257;12258;12259;12260;12261;12262;12263;12290;13012;13013;13014	48;416;472;547;855;1057;1139;1161;1923;3502;4281;4971;5390;5414;7066;7427;7450;7499;7831;8348;10151;10192;10591;12016;12257;12290;13012	--	--	7882200	8546000	10779000	4258300	7823500	4852900	0	9.28738e+06	1.03638e+07	1.14015e+07	4.01689e+06	7.59563e+06	4.63948e+06	0	1.03509e+07	1057130.91	0.1021	5.41733e+06	1911973.63	0.3530	0	--	--	0.01	--	--
132	sp|Q92797|SYMPK_HUMAN	Symplekin OS=Homo sapiens OX=9606 GN=SYMPK PE=1 SV=2	SYMPK	6	sp|Q92797|SYMPK_HUMAN	sp|Q92797|SYMPK_HUMAN	1	3	3	3	2.8	141.15	1274	0	25.815	Mu_1;Mu_2;Mu_3;T43_1;T43_2;T43_3	270;277;2760	True;True;True	272;279;2885	888;911;912;913;12695;12696;12697;12698	888;913;12695	--	--	1923900	1474500	2351600	743780	968190	710400	0	2.26688e+06	1.78814e+06	2.48741e+06	701613	939990	679159	0	2.18081e+06	357493.46	0.1639	773587	144545.85	0.1868	0	--	--	0.01	--	--
133	sp|Q92973|TNPO1_HUMAN	Transportin-1 OS=Homo sapiens OX=9606 GN=TNPO1 PE=1 SV=2	TNPO1	4.6	sp|Q92973|TNPO1_HUMAN	sp|Q92973|TNPO1_HUMAN	1	18	18	14	22.4	102.35	898	0	321.49	Mu_1;Mu_2;Mu_3;T43_1;T43_2;T43_3	125;188;361;446;644;768;769;834;839;1355;1776;1834;2001;2125;2171;2193;2431;2863	True;True;True;True;True;True;True;True;True;True;True;True;True;True;True;True;True;True	125;189;364;450;656;783;784;850;855;1384;1823;1886;2090;2091;2231;2279;2301;2546;2990	380;605;606;607;608;609;610;1201;1202;1203;1204;1205;1499;1500;1501;1502;1503;1504;1505;2160;2713;2714;2715;2716;2717;2718;2719;2720;2721;2722;2723;2724;2725;2726;3701;3702;3703;3704;3705;3706;3707;3708;3714;3715;3716;5811;5812;5813;5814;5815;5816;7962;7963;7964;7965;7966;7967;7968;7969;8186;8187;8188;9089;9090;9091;9092;9093;9094;9927;9928;9929;9930;9931;9932;9933;9934;9935;9936;10109;10110;1011…	380;608;1201;1502;2160;2713;2725;3703;3715;5811;7967;8186;9092;9929;10110;10183;11380;13161	--	--	28690000	20462000	34939000	21199000	26431000	23355000	0	3.38046e+07	2.48145e+07	3.69568e+07	1.99972e+07	2.56612e+07	2.23279e+07	0	3.18586e+07	6300759.75	0.1978	2.26621e+07	2846746.80	0.1256	0	--	--	0.01	--	--
134	sp|Q93008|USP9X_HUMAN	Probable ubiquitin carboxyl-terminal hydrolase FAF-X OS=Homo sapiens OX=9606 GN=USP9X PE=1 SV=3	USP9X	5.6	sp|Q93008|USP9X_HUMAN;sp|O00507|USP9Y_HUMAN	sp|Q93008|USP9X_HUMAN	2	18	18	18	7.7	292.28	2570	0	148.93	Mu_1;Mu_2;Mu_3;T43_1;T43_2;T43_3;Vc	259;299;405;408;465;582;828;1088;1121;1144;1264;1337;1531;1719;2675;2711;2765;2865	True;True;True;True;True;True;True;True;True;True;True;True;True;True;True;True;True;True	261;301;408;411;470;593;843;1107;1142;1166;1291;1365;1560;1755;1756;2798;2834;2890;2992	864;865;1008;1009;1389;1390;1391;1395;1396;1397;1398;1399;1400;1401;1402;1573;1986;3655;4831;4973;5034;5421;5724;5725;5726;5727;5728;5729;6799;6800;7733;7734;12379;12380;12381;12481;12482;12483;12484;12485;12486;12707;12708;13165;13166;13167;13168;13169;13170;13171;13172;13173;13174;13175;13176	865;1009;1389;1395;1573;1986;3655;4831;4973;5034;5421;5728;6799;7734;12381;12484;12707;13167	--	--	7944800	8209100	9523200	4539400	8048300	5052400	0	9.36114e+06	9.95525e+06	1.00732e+07	4.28205e+06	7.81388e+06	4.83021e+06	0	9.79653e+06	381642.08	0.0390	5.64205e+06	1900729.80	0.3369	0	--	--	0.01	--	--
135	sp|Q969Z0|FAKD4_HUMAN	FAST kinase domain-containing protein 4 OS=Homo sapiens OX=9606 GN=TBRG4 PE=1 SV=1	TBRG4	7.4	sp|Q969Z0|FAKD4_HUMAN	sp|Q969Z0|FAKD4_HUMAN	1	5	5	5	9.4	70.737	631	0	42.037	Mu_1;Mu_2;Mu_3;T43_1;T43_2;T43_3	403;609;611;1236;1627	True;True;True;True;True	406;620;622;1262;1659	1386;2043;2044;2051;2052;5323;7370;7371	1386;2044;2051;5323;7370	--	--	2190300	1917900	2448500	5495100	3048900	3802500	0	2.58077e+06	2.32585e+06	2.58991e+06	5.18357e+06	2.9601e+06	3.63528e+06	0	2.49884e+06	149883.43	0.0600	3.92631e+06	1139948.33	0.2904	0	--	--	0.01	--	--
136	sp|Q96ER3|SAAL1_HUMAN	Protein SAAL1 OS=Homo sapiens OX=9606 GN=SAAL1 PE=1 SV=2	SAAL1	4.1	sp|Q96ER3|SAAL1_HUMAN	sp|Q96ER3|SAAL1_HUMAN	1	3	3	3	8.6	53.557	474	0	24.273	Mu_1;Mu_2;Mu_3;T43_1;T43_2;T43_3	1690;1767;2686	True;True;True	1722;1813;2809	7624;7625;7626;7627;7928;7929;7930;7931;7932;7933;12404;12405	7627;7932;12404	--	--	4118200	4100500	0	3294300	3411400	3924200	0	4.85236e+06	4.97271e+06	0	3.10754e+06	3.31204e+06	3.75163e+06	0	4.91254e+06	85103.94	0.0173	3.3904e+06	329117.07	0.0971	0	--	--	0.01	--	--
137	sp|Q96JB2|COG3_HUMAN	Conserved oligomeric Golgi complex subunit 3 OS=Homo sapiens OX=9606 GN=COG3 PE=1 SV=3	COG3	5.3	sp|Q96JB2|COG3_HUMAN	sp|Q96JB2|COG3_HUMAN	1	11	11	11	16.1	94.095	828	0	114.58	Mu_1;Mu_2;Mu_3;T43_1;T43_2;T43_3	68;407;452;1412;1602;1755;1816;2051;2095;2428;2878	True;True;True;True;True;True;True;True;True;True;True	68;410;456;1441;1634;1801;1866;2155;2200;2543;3005	174;175;1394;1516;6231;7279;7280;7888;8138;8139;9355;9834;9835;9836;9837;9838;9839;11352;13286;13287;13288;13289	174;1394;1516;6231;7280;7888;8139;9355;9837;11352;13286	95;96	119;716	8956700	4544900	6038500	4354600	3643600	3534300	0	1.05534e+07	5.51164e+06	6.38724e+06	4.10773e+06	3.53748e+06	3.37887e+06	0	7.48411e+06	2693928.36	0.3600	3.67469e+06	383312.08	0.1043	0	--	--	0.01	--	--
138	sp|Q96MW5|COG8_HUMAN	Conserved oligomeric Golgi complex subunit 8 OS=Homo sapiens OX=9606 GN=COG8 PE=1 SV=2	COG8	4.9	sp|Q96MW5|COG8_HUMAN	sp|Q96MW5|COG8_HUMAN	1	11	11	11	18.6	68.423	612	0	103.41	Mu_1;Mu_2;Mu_3;T43_1;T43_2;T43_3	222;422;459;920;1387;1477;1728;2188;2442;2554;2631	True;True;True;True;True;True;True;True;True;True;True	224;425;463;936;1416;1506;1770;2296;2558;2674;2752	740;741;742;743;744;745;1439;1537;1538;1539;1540;1541;1542;1543;1544;4029;4030;4031;4032;4033;6149;6575;6576;6577;6578;6579;6580;6581;7757;10157;11476;11477;11901;12195;12196	743;1439;1543;4029;6149;6577;7757;10157;11476;11901;12196	--	--	21579000	14504000	16656000	13939000	11265000	16153000	0	2.54259e+07	1.75891e+07	1.76179e+07	1.31488e+07	1.09369e+07	1.54426e+07	0	2.0211e+07	4516292.93	0.2235	1.31761e+07	2253002.18	0.1709	0	--	--	0.01	--	--
139	sp|Q96N66|MBOA7_HUMAN	Lysophospholipid acyltransferase 7 OS=Homo sapiens OX=9606 GN=MBOAT7 PE=1 SV=2	MBOAT7	9.1	sp|Q96N66|MBOA7_HUMAN	sp|Q96N66|MBOA7_HUMAN	1	4	4	4	11.2	52.764	472	0	75.038	Mu_1;Mu_2;Mu_3;T43_1;T43_2;T43_3	37;111;521;1771	True;True;True;True	37;111;531;1818	88;89;90;91;92;93;94;344;345;346;347;1821;1822;1823;7946;7947;7948;7949;7950	94;347;1822;7950	--	--	2106100	2558400	2119500	5014100	4654100	5750400	0	2.48156e+06	3.1026e+06	2.24191e+06	4.72984e+06	4.51854e+06	5.49751e+06	0	2.60869e+06	444203.54	0.1703	4.9153e+06	515163.07	0.1048	0	--	--	0.01	--	--
140	sp|Q96P70|IPO9_HUMAN	Importin-9 OS=Homo sapiens OX=9606 GN=IPO9 PE=1 SV=3	IPO9	4.4	sp|Q96P70|IPO9_HUMAN	sp|Q96P70|IPO9_HUMAN	1	14	14	14	13.6	115.96	1041	0	168.82	Mu_1;Mu_2;Mu_3;T43_1;T43_2;T43_3	1;143;189;307;602;766;1529;1837;1934;2045;2487;2693;2739;2796	True;True;True;True;True;True;True;True;True;True;True;True;True;True	1;143;190;309;613;781;1558;1889;2000;2149;2603;2816;2863;2922	6;7;8;9;10;11;12;13;430;431;432;433;434;611;612;613;614;615;1024;2033;2034;2705;2706;2707;6791;6792;6793;6794;8191;8565;8566;8567;8568;9324;11604;11605;12419;12420;12421;12422;12423;12424;12612;12613;12614;12615;12616;12816	13;430;615;1024;2034;2706;6794;8191;8565;9324;11605;12424;12615;12816	--	--	7697000	6933900	9028600	6647200	8124700	6362100	0	9.06916e+06	8.4088e+06	9.55003e+06	6.27035e+06	7.88806e+06	6.08231e+06	0	9.00933e+06	572961.62	0.0636	6.74691e+06	992727.41	0.1471	0	--	--	0.01	--	--
141	sp|Q99442|SEC62_HUMAN	Translocation protein SEC62 OS=Homo sapiens OX=9606 GN=SEC62 PE=1 SV=1	SEC62	7.1	sp|Q99442|SEC62_HUMAN	sp|Q99442|SEC62_HUMAN	1	7	7	7	12.5	45.861	399	0	60.805	Mu_1;Mu_2;Mu_3;T43_1;T43_2;T43_3	145;280;648;837;1161;1254;2588	True;True;True;True;True;True;True	145;282;660;853;1185;1281;2709	437;916;2177;3712;5087;5088;5089;5090;5091;5092;5392;5393;5394;5395;12054	437;916;2177;3712;5091;5394;12054	--	--	2797900	4024700	4111000	37416000	17208000	31960000	0	3.29669e+06	4.88079e+06	4.34842e+06	3.52948e+07	1.67068e+07	3.05545e+07	0	4.1753e+06	806116.15	0.1931	2.75187e+07	9658695.21	0.3510	0	--	--	0.01	--	--
142	sp|Q99623|PHB2_HUMAN	Prohibitin-2 OS=Homo sapiens OX=9606 GN=PHB2 PE=1 SV=2	PHB2	10.4	sp|Q99623|PHB2_HUMAN	sp|Q99623|PHB2_HUMAN	1	10	10	10	36.1	33.296	299	0	75.671	Mu_1;Mu_2;Mu_3;T43_1;T43_2;T43_3	219;647;697;752;1069;1218;1508;1946;2683;2691	True;True;True;True;True;True;True;True;True;True	221;659;712;767;1088;1243;1537;2017;2806;2814	728;729;2169;2170;2171;2172;2173;2174;2175;2176;2338;2339;2340;2665;2666;2667;2668;2669;2670;2671;2672;4771;4772;4773;5277;5278;5279;5280;5281;5282;6725;6726;6727;6728;8636;12396;12415	729;2169;2339;2667;4773;5279;6725;8636;12396;12415	97	120	17855000	12026000	11144000	14677000	12773000	10204000	0	2.10381e+07	1.4584e+07	1.17876e+07	1.38449e+07	1.2401e+07	9.75526e+06	0	1.58032e+07	4744214.34	0.3003	1.20004e+07	2074050.94	0.1728	0	--	--	0.01	--	--
143	sp|Q9BSJ2|GCP2_HUMAN	Gamma-tubulin complex component 2 OS=Homo sapiens OX=9606 GN=TUBGCP2 PE=1 SV=2	TUBGCP2	6.8	sp|Q9BSJ2|GCP2_HUMAN	sp|Q9BSJ2|GCP2_HUMAN	1	5	5	5	5.5	102.53	902	0	31.892	Mu_1;Mu_2;Mu_3;T43_1;T43_2;T43_3	34;95;271;518;2883	True;True;True;True;True	34;95;273;528;3010	83;298;889;1815;1816;1817;13304	83;298;889;1816;13304	--	--	4629600	3019700	3583500	0	3118800	3362300	0	5.45493e+06	3.66202e+06	3.79046e+06	0	3.02796e+06	3.21444e+06	0	4.30247e+06	1000125.29	0.2325	3.1212e+06	131857.88	0.0422	0	--	--	0.01	--	--
144	sp|Q9BTV4|TMM43_HUMAN	Transmembrane protein 43 OS=Homo sapiens OX=9606 GN=TMEM43 PE=1 SV=1	TMEM43	8.4	sp|Q9BTV4|TMM43_HUMAN	sp|Q9BTV4|TMM43_HUMAN	1	41	41	41	74	44.875	400	0	323.31	Mu_1;Mu_2;Mu_3;T43_1;T43_2;T43_3;Vc	20;28;29;444;571;699;700;701;721;722;825;826;831;1021;1022;1023;1371;1372;1537;1681;1682;1710;1756;1824;1993;2056;2057;2063;2135;2136;2154;2233;2234;2255;2357;2494;2657;2733;2856;2872;2873	True;True;True;True;True;True;True;True;True;True;True;True;True;True;True;True;True;True;True;True;True;True;True;True;True;True;True;True;True;True;True;True;True;True;True;True;True;True;True;True;True	20;28;29;448;581;714;715;716;736;737;840;841;847;1037;1038;1039;1040;1041;1042;1400;1401;1568;1713;1714;1742;1802;1874;1875;2079;2080;2160;2161;2167;2168;2243;2244;2262;2341;2342;2365;2471;2612;2780;2857;2983;2999;3000	54;68;69;70;71;72;1490;1491;1492;1493;1494;1495;1966;1967;1968;2344;2345;2346;2347;2348;2349;2350;2351;2352;2353;2354;2355;2356;2357;2358;2359;2360;2361;2362;2363;2364;2365;2366;2367;2368;2369;2370;2371;2372;2373;2374;2375;2376;2377;2378;2379;2380;2381;2382;2383;2461;2462;2463;2464;2465;2466;2467;2468;2469;2470;2471;2472;2473;2474;2475;2476;2477;2478;2479;2480;2481;2482;2483;2484;2485;2486;2487;2…	54;69;70;1492;1967;2353;2372;2373;2490;2506;3606;3652;3670;4467;4541;4629;5915;6076;6847;7524;7574;7691;7898;8165;8855;9365;9570;9643;9978;9981;10050;10514;10534;10637;11070;11672;12273;12571;13117;13195;13266	98;99;100;101;102;103;104	121;173;179;306;317;319;321	4065800000	3612000000	4136300000	1959300000	1740600000	2431100000	4.24299e+06	4.79062e+09	4.38031e+09	4.37519e+09	1.84822e+09	1.6899e+09	2.32419e+09	4.24299e+06	4.51537e+09	238388016.60	0.0528	1.9541e+09	330132535.44	0.1690	4.24299e+06	--	--	0.002	0.000561034838898333	0.0104726503261022
145	sp|Q9BVC6|TM109_HUMAN	Transmembrane protein 109 OS=Homo sapiens OX=9606 GN=TMEM109 PE=1 SV=1	TMEM109	11.1	sp|Q9BVC6|TM109_HUMAN	sp|Q9BVC6|TM109_HUMAN	1	7	7	7	15.6	26.21	243	0	92.061	Mu_1;Mu_2;Mu_3;T43_1;T43_2;T43_3;Vc	241;397;398;509;2048;2049;2052	True;True;True;True;True;True;True	243;400;401;518;2152;2153;2156	826;1361;1362;1363;1364;1365;1366;1367;1368;1369;1730;1731;1732;1733;1734;1735;1736;1737;1738;1739;1740;1741;1742;1743;1744;1745;1746;1747;1748;1749;1750;9331;9332;9333;9334;9335;9336;9337;9338;9339;9340;9341;9342;9343;9344;9345;9346;9347;9348;9356;9357;9358;9359	826;1361;1366;1736;9335;9346;9359	--	--	105470000	68365000	115170000	249810000	206530000	171190000	3.00431e+06	1.24272e+08	8.29069e+07	1.21821e+08	2.35648e+08	2.00515e+08	1.63662e+08	3.00431e+06	1.09667e+08	23207294.62	0.2116	1.99941e+08	35996466.19	0.1801	3.00431e+06	--	--	0.015	0.000505536449768794	0.0104726503261022
146	sp|Q9BXW9|FACD2_HUMAN	Fanconi anemia group D2 protein OS=Homo sapiens OX=9606 GN=FANCD2 PE=1 SV=2	FANCD2	5.7	sp|Q9BXW9|FACD2_HUMAN	sp|Q9BXW9|FACD2_HUMAN	1	5	5	5	4.5	164.13	1451	0	59.421	Mu_1;Mu_2;Mu_3;T43_1;T43_2;T43_3	128;404;1055;1836;2147	True;True;True;True;True	128;407;1074;1888;2255	386;1387;1388;4726;8190;10015	386;1387;4726;8190;10015	--	--	5069300	3946100	5201000	2205000	3662600	2377400	0	5.97302e+06	4.78547e+06	5.50138e+06	2.07999e+06	3.55592e+06	2.27285e+06	0	5.41995e+06	597945.00	0.1103	2.63625e+06	802271.83	0.3044	0	--	--	0.01	--	--
147	sp|Q9BY78|RNF26_HUMAN	E3 ubiquitin-protein ligase RNF26 OS=Homo sapiens OX=9606 GN=RNF26 PE=1 SV=1	RNF26	8.5	sp|Q9BY78|RNF26_HUMAN	sp|Q9BY78|RNF26_HUMAN	1	3	3	3	6.5	47.737	433	0	20.021	Mu_1;Mu_2;Mu_3;T43_1;T43_2;T43_3	360;1333;2231	True;True;True	363;1361;2339	1200;5710;5711;10453;10454	1200;5711;10454	--	--	1765300	0	1384100	2763300	2308500	4365300	0	2.08e+06	0	1.46404e+06	2.60664e+06	2.24126e+06	4.17333e+06	0	1.77202e+06	435555.38	0.2458	3.00708e+06	1026391.85	0.3413	0	--	--	0.01	--	--
148	sp|Q9C0E2|XPO4_HUMAN	Exportin-4 OS=Homo sapiens OX=9606 GN=XPO4 PE=1 SV=2	XPO4	4.7	sp|Q9C0E2|XPO4_HUMAN	sp|Q9C0E2|XPO4_HUMAN	1	6	6	6	6.8	130.14	1151	0	64.754	Mu_1;Mu_2;Mu_3;T43_1;T43_2;T43_3	218;535;759;1005;1645;2263	True;True;True;True;True;True	220;545;774;1021;1677;2373	724;725;726;727;1870;2689;4401;7436;7437;7438;7439;10650;10651;10652;10653;10654	725;1870;2689;4401;7438;10651	--	--	3642500	2614600	3802300	2367300	1917000	2184600	0	4.29186e+06	3.17075e+06	4.0219e+06	2.23309e+06	1.86117e+06	2.08853e+06	0	3.82817e+06	585123.12	0.1529	2.06093e+06	187492.89	0.0910	0	--	--	0.01	--	--
149	sp|Q9C0H2|TTYH3_HUMAN	Protein tweety homolog 3 OS=Homo sapiens OX=9606 GN=TTYH3 PE=1 SV=3	TTYH3	5.1	sp|Q9C0H2|TTYH3_HUMAN	sp|Q9C0H2|TTYH3_HUMAN	1	3	3	3	4.6	57.544	523	0	30.342	Mu_1;Mu_2;Mu_3;T43_1;T43_2;T43_3	27;910;2060	True;True;True	27;926;2164	66;67;3991;9578;9579;9580	66;3991;9579	--	--	2332600	0	2936300	0	1344400	1235200	0	2.74844e+06	0	3.10588e+06	0	1.30524e+06	1.18088e+06	0	2.92716e+06	252749.99	0.0864	1.24306e+06	87938.09	0.0707	0	--	--	0.01	--	--
150	sp|Q9H330|TM245_HUMAN	Transmembrane protein 245 OS=Homo sapiens OX=9606 GN=TMEM245 PE=1 SV=3	TMEM245	9.2	sp|Q9H330|TM245_HUMAN	sp|Q9H330|TM245_HUMAN	1	3	3	3	4.7	97.356	879	0	60.443	Mu_1;Mu_2;Mu_3;T43_1;T43_2;T43_3	175;294;1928	True;True;True	176;296;1992	555;556;557;558;559;560;561;562;563;564;565;566;985;986;987;988;8524;8525	563;985;8525	--	--	5783000	5515600	5832900	12154000	10515000	12289000	0	6.81395e+06	6.68882e+06	6.16977e+06	1.1465e+07	1.02087e+07	1.17486e+07	0	6.55751e+06	341575.28	0.0521	1.11408e+07	819511.50	0.0736	0	--	--	0.01	--	--
151	sp|Q9H583|HEAT1_HUMAN	HEAT repeat-containing protein 1 OS=Homo sapiens OX=9606 GN=HEATR1 PE=1 SV=3	HEATR1	6.5	sp|Q9H583|HEAT1_HUMAN	sp|Q9H583|HEAT1_HUMAN	1	12	12	12	5.8	242.37	2144	0	86.504	Mu_1;Mu_2;Mu_3;T43_1;T43_2;T43_3	546;556;900;1205;1359;1448;1691;1857;2421;2490;2599;2762	True;True;True;True;True;True;True;True;True;True;True;True	556;566;916;1230;1388;1477;1723;1909;2536;2607;2720;2887	1892;1919;1920;1921;3966;3967;3968;3969;5232;5827;6391;6392;6393;6394;7628;7629;7630;8267;11330;11331;11332;11333;11623;12079;12701;12702	1892;1921;3967;5232;5827;6394;7629;8267;11330;11623;12079;12701	105	1796	4397100	5509000	5847000	2669000	3657700	2062900	0	5.18098e+06	6.68081e+06	6.18468e+06	2.51769e+06	3.55117e+06	1.97218e+06	0	6.01549e+06	764096.52	0.1270	2.68034e+06	801961.22	0.2992	0	--	--	0.01	--	--
152	sp|Q9H9E3|COG4_HUMAN	Conserved oligomeric Golgi complex subunit 4 OS=Homo sapiens OX=9606 GN=COG4 PE=1 SV=3	COG4	4.8	sp|Q9H9E3|COG4_HUMAN	sp|Q9H9E3|COG4_HUMAN	1	19	19	19	27.9	89.082	785	0	168	Mu_1;Mu_2;Mu_3;T43_1;T43_2;T43_3	279;545;590;712;715;771;873;1061;1213;1409;1420;1528;1626;1638;1722;2129;2237;2333;2845	True;True;True;True;True;True;True;True;True;True;True;True;True;True;True;True;True;True;True	281;555;601;727;730;786;889;1080;1238;1438;1449;1557;1658;1670;1760;1761;2236;2345;2447;2971	915;1890;1891;2014;2439;2449;2450;2451;2733;2734;3884;3885;3886;3887;4743;5262;5263;5264;5265;5266;6222;6223;6224;6307;6308;6309;6310;6311;6312;6313;6314;6315;6785;6786;6787;6788;6789;6790;7368;7369;7394;7743;7744;9954;9955;10543;10544;10545;10546;10547;10957;10958;10959;10960;13051	915;1891;2014;2439;2449;2733;3884;4743;5266;6222;6307;6785;7368;7394;7743;9954;10546;10957;13051	106	139	14173000	11156000	16183000	8110600	7866800	7575000	0	1.66997e+07	1.3529e+07	1.71176e+07	7.65079e+06	7.63767e+06	7.24187e+06	0	1.57821e+07	1962406.51	0.1244	7.51011e+06	232392.37	0.0309	0	--	--	0.01	--	--
153	sp|Q9HAV4|XPO5_HUMAN	Exportin-5 OS=Homo sapiens OX=9606 GN=XPO5 PE=1 SV=1	XPO5	5.5	sp|Q9HAV4|XPO5_HUMAN	sp|Q9HAV4|XPO5_HUMAN	1	6	6	6	5.6	136.31	1204	0	37.919	Mu_1;Mu_2;Mu_3;T43_1;T43_2;T43_3	193;350;451;1514;2108;2507	True;True;True;True;True;True	195;353;455;1543;2213;2625	623;1171;1172;1515;6739;9881;9882;9883;9884;11758	623;1172;1515;6739;9883;11758	107	3	1676900	1737300	1854600	1806500	1512700	1380200	0	1.97585e+06	2.10684e+06	1.96171e+06	1.70408e+06	1.46864e+06	1.3195e+06	0	2.0148e+06	80023.45	0.0397	1.49741e+06	193898.78	0.1295	0	--	--	0.01	--	--
154	sp|Q9NQC3|RTN4_HUMAN	Reticulon-4 OS=Homo sapiens OX=9606 GN=RTN4 PE=1 SV=2	RTN4	4.1	sp|Q9NQC3|RTN4_HUMAN	sp|Q9NQC3|RTN4_HUMAN	1	4	4	4	4.1	129.93	1192	0	47.195	Mu_1;Mu_2;Mu_3;T43_1;T43_2;T43_3	913;954;1001;2867	True;True;True;True	929;970;1017;2994	3998;3999;4000;4001;4002;4003;4004;4005;4173;4174;4175;4176;4395;13178;13179;13180	4005;4174;4395;13178	--	--	4321100	2801800	2893100	17954000	13312000	15005000	0	5.09143e+06	3.39777e+06	3.06019e+06	1.69361e+07	1.29243e+07	1.43451e+07	0	3.8498e+06	1088457.03	0.2827	1.47352e+07	2034185.11	0.1380	0	--	--	0.01	--	--
155	sp|Q9NTJ3|SMC4_HUMAN	Structural maintenance of chromosomes protein 4 OS=Homo sapiens OX=9606 GN=SMC4 PE=1 SV=2	SMC4	6.8	sp|Q9NTJ3|SMC4_HUMAN	sp|Q9NTJ3|SMC4_HUMAN	1	7	7	7	6.4	147.18	1288	0	46.043	Mu_1;Mu_2;Mu_3;T43_1;T43_2;T43_3	473;591;787;1438;1949;2254;2649	True;True;True;True;True;True;True	478;602;802;1467;2020;2364;2772	1606;2015;3480;6373;8641;10630;12255	1606;2015;3480;6373;8641;10630;12255	--	--	1245900	1781200	0	0	1007100	981070	0	1.46801e+06	2.16008e+06	0	0	977767	937925	0	1.81404e+06	489365.77	0.2698	957846	28172.31	0.0294	0	--	--	0.01	--	--
156	sp|Q9NV70|EXOC1_HUMAN	Exocyst complex component 1 OS=Homo sapiens OX=9606 GN=EXOC1 PE=1 SV=4	EXOC1	6.6	sp|Q9NV70|EXOC1_HUMAN	sp|Q9NV70|EXOC1_HUMAN	1	2	2	2	2.2	101.98	894	0	13.512	Mu_1;Mu_2;Mu_3;T43_1;T43_2;T43_3	178;1177	True;True	179;1201	573;574;575;5148;5149;5150	573;5148	--	--	0	0	3510400	1582000	1801300	2059000	0	0	0	3.71314e+06	1.49231e+06	1.74883e+06	1.96845e+06	0	3.71314e+06	--	--	1.73653e+06	238308.56	0.1372	0	--	--	0.01	--	--
157	sp|Q9NZ01|TECR_HUMAN	Very-long-chain enoyl-CoA reductase OS=Homo sapiens OX=9606 GN=TECR PE=1 SV=1	TECR	9.8	sp|Q9NZ01|TECR_HUMAN	sp|Q9NZ01|TECR_HUMAN	1	8	8	8	22.1	36.034	308	0	59.385	Mu_1;Mu_2;Mu_3;T43_1;T43_2;T43_3	538;1027;1493;1574;1723;2220;2401;2805	True;True;True;True;True;True;True;True	548;1046;1522;1606;1762;2328;2516;2931	1873;1874;1875;1876;1877;4648;4649;4650;4651;6673;6674;6675;6676;6677;7188;7745;10371;10372;11253;11254;11255;12837;12838;12839	1874;4650;6676;7188;7745;10372;11255;12838	108	1	2355500	2231700	1984700	7511000	7805100	5788000	0	2.77542e+06	2.7064e+06	2.09932e+06	7.08518e+06	7.57777e+06	5.53346e+06	0	2.52705e+06	372025.65	0.1472	6.73214e+06	1066900.79	0.1585	0	--	--	0.01	--	--
158	sp|Q9UBM7|DHCR7_HUMAN	7-dehydrocholesterol reductase OS=Homo sapiens OX=9606 GN=DHCR7 PE=1 SV=1	DHCR7	8.8	sp|Q9UBM7|DHCR7_HUMAN	sp|Q9UBM7|DHCR7_HUMAN	1	7	7	7	17.1	54.489	475	0	73.043	Mu_1;Mu_2;Mu_3;T43_1;T43_2;T43_3	751;960;1544;2206;2355;2641;2874	True;True;True;True;True;True;True	766;976;1575;2314;2469;2764;3001	2663;2664;4189;4190;4191;4192;7073;10282;10283;11054;11055;11056;12231;12232;12233;12234;12235;12236;12237;13272;13273;13274	2664;4191;7073;10283;11055;12235;13273	--	--	4033900	3186700	3928800	10159000	10035000	10640000	0	4.75303e+06	3.86454e+06	4.1557e+06	9.58306e+06	9.74272e+06	1.01721e+07	0	4.25776e+06	452953.76	0.1064	9.83262e+06	304630.69	0.0310	0	--	--	0.01	--	--
159	sp|Q9UI10|EI2BD_HUMAN	Translation initiation factor eIF-2B subunit delta OS=Homo sapiens OX=9606 GN=EIF2B4 PE=1 SV=2	EIF2B4	9.9	sp|Q9UI10|EI2BD_HUMAN	sp|Q9UI10|EI2BD_HUMAN	1	5	5	5	11.9	57.557	523	0	38.797	Mu_1;Mu_2;Mu_3;T43_1;T43_2;T43_3	580;607;1426;2626;2771	True;True;True;True;True	591;618;1455;2747;2897	1984;2041;6328;12131;12132;12133;12134;12135;12136;12137;12727	1984;2041;6328;12133;12727	--	--	1668200	995370	1242000	1284900	935310	867340	0	1.96559e+06	1.20709e+06	1.31373e+06	1.21206e+06	908068	829197	0	1.49547e+06	410614.01	0.2747	983107	202159.05	0.2056	0	--	--	0.01	--	--
160	sp|Q9UID3|VPS51_HUMAN	Vacuolar protein sorting-associated protein 51 homolog OS=Homo sapiens OX=9606 GN=VPS51 PE=1 SV=2	VPS51	6.4	sp|Q9UID3|VPS51_HUMAN	sp|Q9UID3|VPS51_HUMAN	1	2	2	2	3.5	86.041	782	0	19.992	Mu_1;Mu_2;Mu_3;T43_1;T43_2;T43_3	138;1335	True;True	138;1363	418;419;5716;5717	419;5717	--	--	1692200	1534500	1721600	0	1586400	1376000	0	1.99387e+06	1.8609e+06	1.82103e+06	0	1.54019e+06	1.31549e+06	0	1.89193e+06	90504.64	0.0478	1.42784e+06	158891.72	0.1113	0	--	--	0.01	--	--
161	sp|Q9ULG6|CCPG1_HUMAN	Cell cycle progression protein 1 OS=Homo sapiens OX=9606 GN=CCPG1 PE=1 SV=3	CCPG1	5.8	sp|Q9ULG6|CCPG1_HUMAN	sp|Q9ULG6|CCPG1_HUMAN	1	9	9	9	11.8	87.339	757	0	68.62	Mu_1;Mu_2;Mu_3;T43_1;T43_2;T43_3	180;365;654;840;1009;1122;1123;2339;2443	True;True;True;True;True;True;True;True;True	181;368;666;856;1025;1143;1144;2453;2559	577;578;1216;2196;3717;3718;3719;4407;4974;4975;4976;4977;10982;11478;11479;11480;11481	577;1216;2196;3717;4407;4974;4977;10982;11478	--	--	5809700	4249200	4448400	1016400	1159200	825540	0	6.84541e+06	5.15304e+06	4.70531e+06	958777	1.12544e+06	789235	0	5.56792e+06	1128760.53	0.2027	957817	168102.92	0.1755	0	--	--	0.01	--	--
162	sp|Q9UP83|COG5_HUMAN	Conserved oligomeric Golgi complex subunit 5 OS=Homo sapiens OX=9606 GN=COG5 PE=1 SV=3	COG5	6.6	sp|Q9UP83|COG5_HUMAN	sp|Q9UP83|COG5_HUMAN	1	23	23	23	26.2	92.742	839	0	247.48	Mu_1;Mu_2;Mu_3;T43_1;T43_2;T43_3;Vc	199;233;287;780;781;807;1063;1212;1336;1393;1397;1589;1603;1604;1705;1823;1853;1889;2144;2145;2316;2539;2696	True;True;True;True;True;True;True;True;True;True;True;True;True;True;True;True;True;True;True;True;True;True;True	201;235;289;795;796;822;1082;1237;1364;1422;1426;1621;1635;1636;1737;1873;1905;1942;2252;2253;2428;2658;2819	639;640;641;642;803;804;805;806;807;808;809;810;811;812;932;933;934;935;936;937;3323;3324;3325;3326;3327;3328;3329;3330;3331;3528;3529;3530;4749;4750;4751;4752;4753;4754;4755;5259;5260;5261;5718;5719;5720;5721;5722;5723;6175;6181;7238;7239;7240;7241;7242;7243;7281;7282;7283;7284;7285;7677;8152;8153;8154;8155;8156;8157;8158;8159;8160;8161;8162;8163;8244;8245;8246;8247;8342;8343;8344;8345;8346;1000…	642;806;934;3323;3325;3529;4754;5260;5719;6175;6181;7238;7282;7285;7677;8153;8247;8344;10005;10009;10887;11858;12436	110	317	37783000	27073000	37077000	17258000	17569000	16508000	0	4.45187e+07	3.28317e+07	3.92183e+07	1.62796e+07	1.70573e+07	1.5782e+07	0	3.88562e+07	5851909.69	0.1506	1.6373e+07	642744.62	0.0393	0	--	--	0.01	--	--
163	sp|Q9UPT5|EXOC7_HUMAN	Exocyst complex component 7 OS=Homo sapiens OX=9606 GN=EXOC7 PE=1 SV=3	EXOC7	6.8	sp|Q9UPT5|EXOC7_HUMAN	sp|Q9UPT5|EXOC7_HUMAN	1	6	6	6	8.2	83.381	735	0	43.39	Mu_1;Mu_2;Mu_3;T43_1;T43_2;T43_3	289;290;313;1386;1585;2676	True;True;True;True;True;True	291;292;315;1415;1617;2799	940;941;942;943;1040;1041;1042;1043;1044;1045;6148;7221;7222;12382	940;943;1043;6148;7221;12382	--	--	8116500	6365900	6253100	4816000	4260800	3946900	0	9.56345e+06	7.71999e+06	6.61424e+06	4.54297e+06	4.1367e+06	3.77333e+06	0	7.96589e+06	1489904.67	0.1870	4.151e+06	385019.53	0.0928	0	--	--	0.01	--	--
164	sp|Q9Y2V7|COG6_HUMAN	Conserved oligomeric Golgi complex subunit 6 OS=Homo sapiens OX=9606 GN=COG6 PE=1 SV=2	COG6	5.5	sp|Q9Y2V7|COG6_HUMAN	sp|Q9Y2V7|COG6_HUMAN	1	11	11	11	18.4	73.278	657	0	99.109	Mu_1;Mu_2;Mu_3;T43_1;T43_2;T43_3	226;554;634;676;762;1056;1364;2007;2502;2782;2877	True;True;True;True;True;True;True;True;True;True;True	228;564;646;690;777;1075;1393;2097;2620;2908;3004	752;753;754;755;756;1915;1916;1917;2128;2129;2130;2258;2259;2260;2261;2262;2263;2264;2265;2266;2697;4727;4728;4729;4730;4731;4732;5835;5836;5837;9111;9112;11739;11740;11741;12749;12750;12751;12752;12753;13277;13278;13279;13280;13281;13282;13283;13284;13285	756;1915;2130;2266;2697;4727;5835;9111;11740;12752;13285	111	167	23752000	19309000	19138000	11684000	10737000	13549000	0	2.79863e+07	2.34162e+07	2.02433e+07	1.10216e+07	1.04243e+07	1.29532e+07	0	2.38819e+07	3892478.66	0.1630	1.14663e+07	1321808.76	0.1152	0	--	--	0.01	--	--
165	sp|Q9Y5L0|TNPO3_HUMAN	Transportin-3 OS=Homo sapiens OX=9606 GN=TNPO3 PE=1 SV=3	TNPO3	5.3	sp|Q9Y5L0|TNPO3_HUMAN	sp|Q9Y5L0|TNPO3_HUMAN	1	21	21	21	28.7	104.2	923	0	196.16	Mu_1;Mu_2;Mu_3;T43_1;T43_2;T43_3;Vc	132;240;432;526;662;824;886;947;971;1018;1168;1207;1416;1500;1539;1568;2024;2208;2266;2327;2440	True;True;True;True;True;True;True;True;True;True;True;True;True;True;True;True;True;True;True;True;True	132;242;435;536;674;839;902;963;987;1034;1192;1232;1445;1529;1570;1600;2119;2120;2316;2376;2441;2556	402;403;404;405;406;407;824;825;1465;1838;1839;1840;1841;1842;1843;2212;2213;2214;2215;2216;2217;2218;3572;3573;3574;3931;3932;3933;3934;3935;3936;3937;3938;4161;4162;4163;4164;4232;4233;4443;4444;4445;4446;4447;4448;4449;4450;4451;4452;4453;5102;5103;5234;5235;5236;5237;5238;5239;5240;5241;5242;5243;6239;6710;7056;7057;7058;7059;7060;7061;7062;7174;7175;7176;7177;7178;9228;9229;9230;10302;10663;…	407;825;1465;1840;2215;3573;3938;4162;4232;4443;5102;5239;6239;6710;7056;7178;9228;10302;10663;10938;11473	--	--	24240000	18861000	23071000	17196000	23785000	18490000	0	2.85613e+07	2.28729e+07	2.44034e+07	1.62211e+07	2.30922e+07	1.76769e+07	0	2.52792e+07	2943602.57	0.1164	1.89967e+07	3620723.83	0.1906	0	--	--	0.01	--	--
166	sp|Q9Y6D5|BIG2_HUMAN	Brefeldin A-inhibited guanine nucleotide-exchange protein 2 OS=Homo sapiens OX=9606 GN=ARFGEF2 PE=1 SV=3	ARFGEF2	6.3	sp|Q9Y6D5|BIG2_HUMAN;sp|Q9Y6D6|BIG1_HUMAN	sp|Q9Y6D5|BIG2_HUMAN	2	4	4	4	2.6	202.04	1785	0	23.56	Mu_1;Mu_2;Mu_3;T43_1;T43_2;T43_3;Vc	1921;2384;2614;2770	True;True;True;True	1982;2498;2735;2896	8490;8491;8492;8493;11204;12102;12725;12726	8493;11204;12102;12726	--	--	3414200	3660200	3907100	3694200	3089500	2649500	0	4.02286e+06	4.43876e+06	4.13275e+06	3.48477e+06	2.99951e+06	2.53298e+06	0	4.19812e+06	215518.99	0.0513	3.00575e+06	475922.17	0.1583	0	--	--	0.01	--	--
[truncated: 5 more columns]
